# Supplementary material for: Photobiomodulation Reduces the Cytokine Storm Syndrome Associated with COVID-19 in the Zebrafish Model
Source: Int J Mol Sci. 2023 Mar 24;24(7):6104. doi: 10.3390/ijms24076104 (PMC10094635; doi:10.3390/ijms24076104)
Supplement: Supplementary file 1 [file ijms-24-06104-s001.zip › Table S1.xlsx]

## Sheet: Table
Table S1: Gene ontology enrichment analysis of PPI proteins and related genes data.
Subcellular location	Term ID	adjusted p-value	Term name	GO domain	n° genes	Id list
cytoplasm	GO:0003824	8.168089579414515e-27	catalytic activity	MF	354	ENSDARG00000063905	ENSDARG00000000631	ENSDARG00000000853	ENSDARG00000001303	ENSDARG00000001656	ENSDARG00000002021	ENSDARG00000002197	ENSDARG00000002344	ENSDARG00000002764	ENSDARG00000003022	ENSDARG00000003270	ENSDARG00000003446	ENSDARG00000003544	ENSDARG00000004460	ENSDARG00000004889	ENSDARG00000004988	ENSDARG00000005154	ENSDARG00000005536	ENSDARG00000005578	ENSDARG00000005629	ENSDARG00000005670	ENSDARG00000006109	ENSDARG00000006242	ENSDARG00000006308	ENSDARG00000006915	ENSDARG00000007396	ENSDARG00000007480	ENSDARG00000008200	ENSDARG00000008239	ENSDARG00000008255	ENSDARG00000008472	ENSDARG00000008553	ENSDARG00000009031	ENSDARG00000009612	ENSDARG00000009626	ENSDARG00000009748	ENSDARG00000010267	ENSDARG00000010312	ENSDARG00000010792	ENSDARG00000012016	ENSDARG00000012040	ENSDARG00000012340	ENSDARG00000012341	ENSDARG00000012535
cytoplasm	GO:0005488	1.1446984934964574e-8	binding	MF	541	ENSDARG00000102318	ENSDARG00000063905	ENSDARG00000105261	ENSDARG00000098700	ENSDARG00000000631	ENSDARG00000000779	ENSDARG00000000853	ENSDARG00000002021	ENSDARG00000002131	ENSDARG00000002197	ENSDARG00000002344	ENSDARG00000002682	ENSDARG00000002764	ENSDARG00000003022	ENSDARG00000003153	ENSDARG00000003167	ENSDARG00000003219	ENSDARG00000003308	ENSDARG00000003446	ENSDARG00000003544	ENSDARG00000003705	ENSDARG00000003963	ENSDARG00000004017	ENSDARG00000004169	ENSDARG00000004405	ENSDARG00000004757	ENSDARG00000004785	ENSDARG00000005154	ENSDARG00000005315	ENSDARG00000005456	ENSDARG00000005536	ENSDARG00000005629	ENSDARG00000005670	ENSDARG00000006109	ENSDARG00000006174	ENSDARG00000006266	ENSDARG00000006389	ENSDARG00000006408	ENSDARG00000006487	ENSDARG00000006603	ENSDARG00000006915	ENSDARG00000007196	ENSDARG00000007396	ENSDARG00000008255
cytoplasm	GO:0005515	0.000008867514532064933	protein binding	MF	281	ENSDARG00000102318	ENSDARG00000098700	ENSDARG00000000631	ENSDARG00000000779	ENSDARG00000002682	ENSDARG00000003022	ENSDARG00000003167	ENSDARG00000003219	ENSDARG00000003308	ENSDARG00000003963	ENSDARG00000004017	ENSDARG00000004169	ENSDARG00000004757	ENSDARG00000004785	ENSDARG00000005456	ENSDARG00000005629	ENSDARG00000006174	ENSDARG00000006389	ENSDARG00000006487	ENSDARG00000006603	ENSDARG00000007196	ENSDARG00000007396	ENSDARG00000008255	ENSDARG00000008433	ENSDARG00000008697	ENSDARG00000009740	ENSDARG00000010207	ENSDARG00000010563	ENSDARG00000010625	ENSDARG00000010756	ENSDARG00000010841	ENSDARG00000011055	ENSDARG00000011961	ENSDARG00000011975	ENSDARG00000012409	ENSDARG00000012801	ENSDARG00000012848	ENSDARG00000014652	ENSDARG00000014907	ENSDARG00000014943	ENSDARG00000014962	ENSDARG00000014986	ENSDARG00000016132	ENSDARG00000016139
cytoplasm	GO:0020037	0.00004557380249210954	heme binding	MF	19	ENSDARG00000063905	ENSDARG00000012535	ENSDARG00000018485	ENSDARG00000019521	ENSDARG00000022631	ENSDARG00000040433	ENSDARG00000042956	ENSDARG00000042978	ENSDARG00000042982	ENSDARG00000042990	ENSDARG00000043997	ENSDARG00000044002	ENSDARG00000056587	ENSDARG00000094057	ENSDARG00000098995	ENSDARG00000099003	ENSDARG00000103766	ENSDARG00000104593	ENSDARG00000111425
cytoplasm	GO:0046906	0.00006968064516464068	tetrapyrrole binding	MF	19	ENSDARG00000063905	ENSDARG00000012535	ENSDARG00000018485	ENSDARG00000019521	ENSDARG00000022631	ENSDARG00000040433	ENSDARG00000042956	ENSDARG00000042978	ENSDARG00000042982	ENSDARG00000042990	ENSDARG00000043997	ENSDARG00000044002	ENSDARG00000056587	ENSDARG00000094057	ENSDARG00000098995	ENSDARG00000099003	ENSDARG00000103766	ENSDARG00000104593	ENSDARG00000111425
cytoplasm	GO:0016491	0.0053095996556268505	oxidoreductase activity	MF	45	ENSDARG00000063905	ENSDARG00000002764	ENSDARG00000007480	ENSDARG00000010267	ENSDARG00000010312	ENSDARG00000012016	ENSDARG00000012535	ENSDARG00000015236	ENSDARG00000018485	ENSDARG00000019521	ENSDARG00000019644	ENSDARG00000020711	ENSDARG00000022631	ENSDARG00000026236	ENSDARG00000031136	ENSDARG00000033367	ENSDARG00000036061	ENSDARG00000039563	ENSDARG00000040024	ENSDARG00000040433	ENSDARG00000042956	ENSDARG00000042978	ENSDARG00000042982	ENSDARG00000042990	ENSDARG00000043665	ENSDARG00000043997	ENSDARG00000044002	ENSDARG00000056587	ENSDARG00000058005	ENSDARG00000059035	ENSDARG00000060584	ENSDARG00000071076	ENSDARG00000076306	ENSDARG00000076487	ENSDARG00000077549	ENSDARG00000079160	ENSDARG00000086853	ENSDARG00000094057	ENSDARG00000098995	ENSDARG00000099003	ENSDARG00000100944	ENSDARG00000103766	ENSDARG00000104593	ENSDARG00000111425
cytoplasm	GO:0006915	2.0663045443534878e-16	apoptotic process	BP	66	ENSDARG00000001437	ENSDARG00000003705	ENSDARG00000003963	ENSDARG00000006109	ENSDARG00000009748	ENSDARG00000010756	ENSDARG00000016143	ENSDARG00000017953	ENSDARG00000023058	ENSDARG00000026569	ENSDARG00000027744	ENSDARG00000028058	ENSDARG00000030173	ENSDARG00000033443	ENSDARG00000035559	ENSDARG00000037804	ENSDARG00000038955	ENSDARG00000038964	ENSDARG00000042518	ENSDARG00000042874	ENSDARG00000043361	ENSDARG00000044001	ENSDARG00000044619	ENSDARG00000045294	ENSDARG00000046148	ENSDARG00000052319	ENSDARG00000052468	ENSDARG00000052741	ENSDARG00000053858	ENSDARG00000055550	ENSDARG00000055655	ENSDARG00000055966	ENSDARG00000058082	ENSDARG00000061631	ENSDARG00000061936	ENSDARG00000062052	ENSDARG00000069482	ENSDARG00000070015	ENSDARG00000070914	ENSDARG00000075369	ENSDARG00000077549	ENSDARG00000086457	ENSDARG00000088690	ENSDARG00000090194
cytoplasm	GO:0012501	2.8477014377603627e-16	programmed cell death	BP	66	ENSDARG00000001437	ENSDARG00000003705	ENSDARG00000003963	ENSDARG00000006109	ENSDARG00000009748	ENSDARG00000010756	ENSDARG00000016143	ENSDARG00000017953	ENSDARG00000023058	ENSDARG00000026569	ENSDARG00000027744	ENSDARG00000028058	ENSDARG00000030173	ENSDARG00000033443	ENSDARG00000035559	ENSDARG00000037804	ENSDARG00000038955	ENSDARG00000038964	ENSDARG00000042518	ENSDARG00000042874	ENSDARG00000043361	ENSDARG00000044001	ENSDARG00000044619	ENSDARG00000045294	ENSDARG00000046148	ENSDARG00000052319	ENSDARG00000052468	ENSDARG00000052741	ENSDARG00000053858	ENSDARG00000055550	ENSDARG00000055655	ENSDARG00000055966	ENSDARG00000058082	ENSDARG00000061631	ENSDARG00000061936	ENSDARG00000062052	ENSDARG00000069482	ENSDARG00000070015	ENSDARG00000070914	ENSDARG00000075369	ENSDARG00000077549	ENSDARG00000086457	ENSDARG00000088690	ENSDARG00000090194
cytoplasm	GO:0042981	4.741335419434268e-16	regulation of apoptotic process	BP	57	ENSDARG00000001437	ENSDARG00000003705	ENSDARG00000003963	ENSDARG00000006109	ENSDARG00000010756	ENSDARG00000016143	ENSDARG00000023058	ENSDARG00000026569	ENSDARG00000027744	ENSDARG00000028058	ENSDARG00000030173	ENSDARG00000033443	ENSDARG00000037804	ENSDARG00000038955	ENSDARG00000038964	ENSDARG00000042874	ENSDARG00000043361	ENSDARG00000044001	ENSDARG00000044619	ENSDARG00000046148	ENSDARG00000052319	ENSDARG00000052741	ENSDARG00000055655	ENSDARG00000055966	ENSDARG00000058082	ENSDARG00000061631	ENSDARG00000061936	ENSDARG00000062052	ENSDARG00000069482	ENSDARG00000070015	ENSDARG00000070914	ENSDARG00000075369	ENSDARG00000077549	ENSDARG00000086457	ENSDARG00000088690	ENSDARG00000090194	ENSDARG00000092589	ENSDARG00000092758	ENSDARG00000093214	ENSDARG00000093579	ENSDARG00000094492	ENSDARG00000094999	ENSDARG00000095562	ENSDARG00000096765
cytoplasm	GO:0043067	5.650834107185116e-16	regulation of programmed cell death	BP	57	ENSDARG00000001437	ENSDARG00000003705	ENSDARG00000003963	ENSDARG00000006109	ENSDARG00000010756	ENSDARG00000016143	ENSDARG00000023058	ENSDARG00000026569	ENSDARG00000027744	ENSDARG00000028058	ENSDARG00000030173	ENSDARG00000033443	ENSDARG00000037804	ENSDARG00000038955	ENSDARG00000038964	ENSDARG00000042874	ENSDARG00000043361	ENSDARG00000044001	ENSDARG00000044619	ENSDARG00000046148	ENSDARG00000052319	ENSDARG00000052741	ENSDARG00000055655	ENSDARG00000055966	ENSDARG00000058082	ENSDARG00000061631	ENSDARG00000061936	ENSDARG00000062052	ENSDARG00000069482	ENSDARG00000070015	ENSDARG00000070914	ENSDARG00000075369	ENSDARG00000077549	ENSDARG00000086457	ENSDARG00000088690	ENSDARG00000090194	ENSDARG00000092589	ENSDARG00000092758	ENSDARG00000093214	ENSDARG00000093579	ENSDARG00000094492	ENSDARG00000094999	ENSDARG00000095562	ENSDARG00000096765
cytoplasm	GO:0008219	7.749380831106865e-16	cell death	BP	66	ENSDARG00000001437	ENSDARG00000003705	ENSDARG00000003963	ENSDARG00000006109	ENSDARG00000009748	ENSDARG00000010756	ENSDARG00000016143	ENSDARG00000017953	ENSDARG00000023058	ENSDARG00000026569	ENSDARG00000027744	ENSDARG00000028058	ENSDARG00000030173	ENSDARG00000033443	ENSDARG00000035559	ENSDARG00000037804	ENSDARG00000038955	ENSDARG00000038964	ENSDARG00000042518	ENSDARG00000042874	ENSDARG00000043361	ENSDARG00000044001	ENSDARG00000044619	ENSDARG00000045294	ENSDARG00000046148	ENSDARG00000052319	ENSDARG00000052468	ENSDARG00000052741	ENSDARG00000053858	ENSDARG00000055550	ENSDARG00000055655	ENSDARG00000055966	ENSDARG00000058082	ENSDARG00000061631	ENSDARG00000061936	ENSDARG00000062052	ENSDARG00000069482	ENSDARG00000070015	ENSDARG00000070914	ENSDARG00000075369	ENSDARG00000077549	ENSDARG00000086457	ENSDARG00000088690	ENSDARG00000090194
cytoplasm	GO:0010941	2.3498993522115166e-15	regulation of cell death	BP	57	ENSDARG00000001437	ENSDARG00000003705	ENSDARG00000003963	ENSDARG00000006109	ENSDARG00000010756	ENSDARG00000016143	ENSDARG00000023058	ENSDARG00000026569	ENSDARG00000027744	ENSDARG00000028058	ENSDARG00000030173	ENSDARG00000033443	ENSDARG00000037804	ENSDARG00000038955	ENSDARG00000038964	ENSDARG00000042874	ENSDARG00000043361	ENSDARG00000044001	ENSDARG00000044619	ENSDARG00000046148	ENSDARG00000052319	ENSDARG00000052741	ENSDARG00000055655	ENSDARG00000055966	ENSDARG00000058082	ENSDARG00000061631	ENSDARG00000061936	ENSDARG00000062052	ENSDARG00000069482	ENSDARG00000070015	ENSDARG00000070914	ENSDARG00000075369	ENSDARG00000077549	ENSDARG00000086457	ENSDARG00000088690	ENSDARG00000090194	ENSDARG00000092589	ENSDARG00000092758	ENSDARG00000093214	ENSDARG00000093579	ENSDARG00000094492	ENSDARG00000094999	ENSDARG00000095562	ENSDARG00000096765
cytoplasm	GO:0044237	1.9070836396666925e-8	cellular metabolic process	BP	377	ENSDARG00000063905	ENSDARG00000105261	ENSDARG00000000631	ENSDARG00000000853	ENSDARG00000001303	ENSDARG00000001656	ENSDARG00000002021	ENSDARG00000002197	ENSDARG00000002764	ENSDARG00000003022	ENSDARG00000003153	ENSDARG00000003270	ENSDARG00000003544	ENSDARG00000003963	ENSDARG00000004757	ENSDARG00000004889	ENSDARG00000005536	ENSDARG00000005578	ENSDARG00000005629	ENSDARG00000005670	ENSDARG00000006109	ENSDARG00000006242	ENSDARG00000006266	ENSDARG00000006308	ENSDARG00000006389	ENSDARG00000006392	ENSDARG00000006408	ENSDARG00000008200	ENSDARG00000008239	ENSDARG00000008255	ENSDARG00000008472	ENSDARG00000008697	ENSDARG00000008706	ENSDARG00000009031	ENSDARG00000009626	ENSDARG00000009748	ENSDARG00000010207	ENSDARG00000010267	ENSDARG00000010625	ENSDARG00000010756	ENSDARG00000010792	ENSDARG00000012040	ENSDARG00000012340	ENSDARG00000012801
cytoplasm	GO:0071704	4.31187364209124e-8	organic substance metabolic process	BP	402	ENSDARG00000105261	ENSDARG00000098700	ENSDARG00000000631	ENSDARG00000000853	ENSDARG00000001303	ENSDARG00000001656	ENSDARG00000002021	ENSDARG00000002197	ENSDARG00000002764	ENSDARG00000003022	ENSDARG00000003153	ENSDARG00000003270	ENSDARG00000003544	ENSDARG00000003963	ENSDARG00000004757	ENSDARG00000004889	ENSDARG00000005536	ENSDARG00000005578	ENSDARG00000005629	ENSDARG00000005670	ENSDARG00000006109	ENSDARG00000006242	ENSDARG00000006266	ENSDARG00000006308	ENSDARG00000006389	ENSDARG00000006392	ENSDARG00000006408	ENSDARG00000007196	ENSDARG00000008200	ENSDARG00000008239	ENSDARG00000008255	ENSDARG00000008472	ENSDARG00000008553	ENSDARG00000008697	ENSDARG00000008706	ENSDARG00000009031	ENSDARG00000009612	ENSDARG00000009626	ENSDARG00000009748	ENSDARG00000010207	ENSDARG00000010267	ENSDARG00000010625	ENSDARG00000010756	ENSDARG00000010792
cytoplasm	GO:0008152	4.4875638409683084e-8	metabolic process	BP	414	ENSDARG00000063905	ENSDARG00000105261	ENSDARG00000098700	ENSDARG00000000631	ENSDARG00000000853	ENSDARG00000001303	ENSDARG00000001656	ENSDARG00000002021	ENSDARG00000002197	ENSDARG00000002764	ENSDARG00000003022	ENSDARG00000003153	ENSDARG00000003270	ENSDARG00000003544	ENSDARG00000003963	ENSDARG00000004757	ENSDARG00000004889	ENSDARG00000005536	ENSDARG00000005578	ENSDARG00000005629	ENSDARG00000005670	ENSDARG00000006109	ENSDARG00000006242	ENSDARG00000006266	ENSDARG00000006308	ENSDARG00000006389	ENSDARG00000006392	ENSDARG00000006408	ENSDARG00000007196	ENSDARG00000008200	ENSDARG00000008239	ENSDARG00000008255	ENSDARG00000008472	ENSDARG00000008553	ENSDARG00000008697	ENSDARG00000008706	ENSDARG00000009031	ENSDARG00000009612	ENSDARG00000009626	ENSDARG00000009748	ENSDARG00000010207	ENSDARG00000010267	ENSDARG00000010625	ENSDARG00000010756
cytoplasm	GO:0044238	4.642939695292974e-8	primary metabolic process	BP	380	ENSDARG00000105261	ENSDARG00000000631	ENSDARG00000000853	ENSDARG00000001303	ENSDARG00000001656	ENSDARG00000002021	ENSDARG00000002197	ENSDARG00000002764	ENSDARG00000003022	ENSDARG00000003153	ENSDARG00000003270	ENSDARG00000003544	ENSDARG00000003963	ENSDARG00000004757	ENSDARG00000004889	ENSDARG00000005536	ENSDARG00000005578	ENSDARG00000005629	ENSDARG00000005670	ENSDARG00000006109	ENSDARG00000006242	ENSDARG00000006266	ENSDARG00000006308	ENSDARG00000006389	ENSDARG00000006392	ENSDARG00000006408	ENSDARG00000008200	ENSDARG00000008239	ENSDARG00000008255	ENSDARG00000008472	ENSDARG00000008553	ENSDARG00000008697	ENSDARG00000008706	ENSDARG00000009031	ENSDARG00000009612	ENSDARG00000009626	ENSDARG00000009748	ENSDARG00000010207	ENSDARG00000010267	ENSDARG00000010756	ENSDARG00000010792	ENSDARG00000012040	ENSDARG00000012340	ENSDARG00000012341
cytoplasm	GO:0042221	1.415170118828647e-7	response to chemical	BP	92	ENSDARG00000098700	ENSDARG00000006266	ENSDARG00000006389	ENSDARG00000010207	ENSDARG00000010756	ENSDARG00000012535	ENSDARG00000014986	ENSDARG00000015404	ENSDARG00000015902	ENSDARG00000016132	ENSDARG00000018485	ENSDARG00000019496	ENSDARG00000019521	ENSDARG00000020046	ENSDARG00000020364	ENSDARG00000021582	ENSDARG00000021833	ENSDARG00000021855	ENSDARG00000021924	ENSDARG00000021938	ENSDARG00000022631	ENSDARG00000022712	ENSDARG00000025032	ENSDARG00000025977	ENSDARG00000027199	ENSDARG00000027744	ENSDARG00000028401	ENSDARG00000029688	ENSDARG00000029874	ENSDARG00000031761	ENSDARG00000032619	ENSDARG00000036096	ENSDARG00000037645	ENSDARG00000037655	ENSDARG00000040433	ENSDARG00000040571	ENSDARG00000042811	ENSDARG00000042824	ENSDARG00000042956	ENSDARG00000042982	ENSDARG00000042990	ENSDARG00000043361	ENSDARG00000044001	ENSDARG00000044688
cytoplasm	GO:0006807	5.589708183316119e-7	nitrogen compound metabolic process	BP	358	ENSDARG00000105261	ENSDARG00000000631	ENSDARG00000000853	ENSDARG00000001303	ENSDARG00000001656	ENSDARG00000003022	ENSDARG00000003153	ENSDARG00000003270	ENSDARG00000003544	ENSDARG00000003963	ENSDARG00000004757	ENSDARG00000004889	ENSDARG00000005536	ENSDARG00000005578	ENSDARG00000005629	ENSDARG00000005670	ENSDARG00000006109	ENSDARG00000006242	ENSDARG00000006266	ENSDARG00000006308	ENSDARG00000006389	ENSDARG00000006392	ENSDARG00000006408	ENSDARG00000008200	ENSDARG00000008239	ENSDARG00000008255	ENSDARG00000008472	ENSDARG00000008553	ENSDARG00000008697	ENSDARG00000008706	ENSDARG00000009031	ENSDARG00000009612	ENSDARG00000009626	ENSDARG00000009748	ENSDARG00000010207	ENSDARG00000010267	ENSDARG00000010625	ENSDARG00000010756	ENSDARG00000010792	ENSDARG00000012040	ENSDARG00000012340	ENSDARG00000012341	ENSDARG00000012801	ENSDARG00000012848
cytoplasm	GO:0070887	9.24619629125561e-7	cellular response to chemical stimulus	BP	66	ENSDARG00000098700	ENSDARG00000006266	ENSDARG00000006389	ENSDARG00000010207	ENSDARG00000010756	ENSDARG00000012535	ENSDARG00000014986	ENSDARG00000015902	ENSDARG00000016132	ENSDARG00000018485	ENSDARG00000019496	ENSDARG00000019521	ENSDARG00000020046	ENSDARG00000020364	ENSDARG00000021582	ENSDARG00000021833	ENSDARG00000021924	ENSDARG00000021938	ENSDARG00000022631	ENSDARG00000022712	ENSDARG00000025032	ENSDARG00000027199	ENSDARG00000029688	ENSDARG00000031761	ENSDARG00000032619	ENSDARG00000036096	ENSDARG00000040433	ENSDARG00000042811	ENSDARG00000042824	ENSDARG00000042956	ENSDARG00000042982	ENSDARG00000042990	ENSDARG00000043361	ENSDARG00000044001	ENSDARG00000044688	ENSDARG00000052468	ENSDARG00000053131	ENSDARG00000053209	ENSDARG00000053858	ENSDARG00000055588	ENSDARG00000056230	ENSDARG00000057117	ENSDARG00000060766	ENSDARG00000067719
cytoplasm	GO:0043066	0.0000010750189099781384	negative regulation of apoptotic process	BP	30	ENSDARG00000001437	ENSDARG00000006109	ENSDARG00000016143	ENSDARG00000026569	ENSDARG00000033443	ENSDARG00000038955	ENSDARG00000044001	ENSDARG00000044619	ENSDARG00000052319	ENSDARG00000055655	ENSDARG00000055966	ENSDARG00000058082	ENSDARG00000070015	ENSDARG00000088690	ENSDARG00000090194	ENSDARG00000092589	ENSDARG00000093579	ENSDARG00000094999	ENSDARG00000095562	ENSDARG00000096765	ENSDARG00000099655	ENSDARG00000100045	ENSDARG00000101352	ENSDARG00000101566	ENSDARG00000103715	ENSDARG00000110969	ENSDARG00000111173	ENSDARG00000111894	ENSDARG00000114379	ENSDARG00000115435
cytoplasm	GO:0048523	0.0000011449395387086927	negative regulation of cellular process	BP	88	ENSDARG00000001437	ENSDARG00000004757	ENSDARG00000006109	ENSDARG00000008255	ENSDARG00000008706	ENSDARG00000014986	ENSDARG00000016143	ENSDARG00000018383	ENSDARG00000018765	ENSDARG00000021372	ENSDARG00000021938	ENSDARG00000026473	ENSDARG00000026569	ENSDARG00000029544	ENSDARG00000031761	ENSDARG00000031819	ENSDARG00000032619	ENSDARG00000033443	ENSDARG00000036489	ENSDARG00000038955	ENSDARG00000040764	ENSDARG00000041060	ENSDARG00000041402	ENSDARG00000042518	ENSDARG00000042904	ENSDARG00000043361	ENSDARG00000044001	ENSDARG00000044619	ENSDARG00000044688	ENSDARG00000045219	ENSDARG00000045776	ENSDARG00000052319	ENSDARG00000052468	ENSDARG00000053091	ENSDARG00000053131	ENSDARG00000053209	ENSDARG00000054271	ENSDARG00000054823	ENSDARG00000055655	ENSDARG00000055966	ENSDARG00000056623	ENSDARG00000056780	ENSDARG00000058082	ENSDARG00000059760
cytoplasm	GO:0009987	0.000001209632489334633	cellular process	BP	584	ENSDARG00000001437	ENSDARG00000007412	ENSDARG00000102318	ENSDARG00000063905	ENSDARG00000105261	ENSDARG00000098700	ENSDARG00000000631	ENSDARG00000000779	ENSDARG00000000853	ENSDARG00000001303	ENSDARG00000001656	ENSDARG00000002021	ENSDARG00000002131	ENSDARG00000002197	ENSDARG00000002344	ENSDARG00000002682	ENSDARG00000002764	ENSDARG00000003022	ENSDARG00000003153	ENSDARG00000003167	ENSDARG00000003219	ENSDARG00000003270	ENSDARG00000003544	ENSDARG00000003705	ENSDARG00000003963	ENSDARG00000004169	ENSDARG00000004405	ENSDARG00000004757	ENSDARG00000004889	ENSDARG00000004988	ENSDARG00000005456	ENSDARG00000005536	ENSDARG00000005578	ENSDARG00000005629	ENSDARG00000005670	ENSDARG00000006109	ENSDARG00000006242	ENSDARG00000006266	ENSDARG00000006308	ENSDARG00000006389	ENSDARG00000006392	ENSDARG00000006408	ENSDARG00000006603	ENSDARG00000006786
cytoplasm	GO:0043069	0.000001232537388379629	negative regulation of programmed cell death	BP	30	ENSDARG00000001437	ENSDARG00000006109	ENSDARG00000016143	ENSDARG00000026569	ENSDARG00000033443	ENSDARG00000038955	ENSDARG00000044001	ENSDARG00000044619	ENSDARG00000052319	ENSDARG00000055655	ENSDARG00000055966	ENSDARG00000058082	ENSDARG00000070015	ENSDARG00000088690	ENSDARG00000090194	ENSDARG00000092589	ENSDARG00000093579	ENSDARG00000094999	ENSDARG00000095562	ENSDARG00000096765	ENSDARG00000099655	ENSDARG00000100045	ENSDARG00000101352	ENSDARG00000101566	ENSDARG00000103715	ENSDARG00000110969	ENSDARG00000111173	ENSDARG00000111894	ENSDARG00000114379	ENSDARG00000115435
cytoplasm	GO:0009653	0.0000014356315981573153	anatomical structure morphogenesis	BP	89	ENSDARG00000001437	ENSDARG00000007412	ENSDARG00000000779	ENSDARG00000001913	ENSDARG00000003705	ENSDARG00000003963	ENSDARG00000004757	ENSDARG00000006266	ENSDARG00000006603	ENSDARG00000007396	ENSDARG00000010207	ENSDARG00000011961	ENSDARG00000012340	ENSDARG00000013576	ENSDARG00000014976	ENSDARG00000014986	ENSDARG00000015240	ENSDARG00000015404	ENSDARG00000015902	ENSDARG00000016139	ENSDARG00000017500	ENSDARG00000017953	ENSDARG00000018765	ENSDARG00000019117	ENSDARG00000020606	ENSDARG00000021924	ENSDARG00000022712	ENSDARG00000025032	ENSDARG00000026629	ENSDARG00000026985	ENSDARG00000027552	ENSDARG00000027744	ENSDARG00000028401	ENSDARG00000029688	ENSDARG00000030980	ENSDARG00000031761	ENSDARG00000035559	ENSDARG00000035629	ENSDARG00000036090	ENSDARG00000036096	ENSDARG00000037655	ENSDARG00000038585	ENSDARG00000040717	ENSDARG00000042141
cytoplasm	GO:0060548	0.0000026108104312084483	negative regulation of cell death	BP	30	ENSDARG00000001437	ENSDARG00000006109	ENSDARG00000016143	ENSDARG00000026569	ENSDARG00000033443	ENSDARG00000038955	ENSDARG00000044001	ENSDARG00000044619	ENSDARG00000052319	ENSDARG00000055655	ENSDARG00000055966	ENSDARG00000058082	ENSDARG00000070015	ENSDARG00000088690	ENSDARG00000090194	ENSDARG00000092589	ENSDARG00000093579	ENSDARG00000094999	ENSDARG00000095562	ENSDARG00000096765	ENSDARG00000099655	ENSDARG00000100045	ENSDARG00000101352	ENSDARG00000101566	ENSDARG00000103715	ENSDARG00000110969	ENSDARG00000111173	ENSDARG00000111894	ENSDARG00000114379	ENSDARG00000115435
cytoplasm	GO:0010033	0.0000034858432156908904	response to organic substance	BP	62	ENSDARG00000098700	ENSDARG00000006266	ENSDARG00000006389	ENSDARG00000010207	ENSDARG00000010756	ENSDARG00000014986	ENSDARG00000015902	ENSDARG00000016132	ENSDARG00000019496	ENSDARG00000020046	ENSDARG00000020364	ENSDARG00000021582	ENSDARG00000021833	ENSDARG00000021924	ENSDARG00000021938	ENSDARG00000022712	ENSDARG00000025032	ENSDARG00000027199	ENSDARG00000027744	ENSDARG00000029688	ENSDARG00000029874	ENSDARG00000031761	ENSDARG00000032619	ENSDARG00000036096	ENSDARG00000037645	ENSDARG00000040433	ENSDARG00000040571	ENSDARG00000042811	ENSDARG00000042824	ENSDARG00000043361	ENSDARG00000044688	ENSDARG00000052468	ENSDARG00000053131	ENSDARG00000053209	ENSDARG00000055276	ENSDARG00000055588	ENSDARG00000056230	ENSDARG00000057117	ENSDARG00000057884	ENSDARG00000057899	ENSDARG00000060766	ENSDARG00000067719	ENSDARG00000069482	ENSDARG00000070914
cytoplasm	GO:0043170	0.000008105206877860047	macromolecule metabolic process	BP	342	ENSDARG00000105261	ENSDARG00000098700	ENSDARG00000000631	ENSDARG00000000853	ENSDARG00000001303	ENSDARG00000001656	ENSDARG00000002021	ENSDARG00000002197	ENSDARG00000003022	ENSDARG00000003153	ENSDARG00000003270	ENSDARG00000003544	ENSDARG00000003963	ENSDARG00000004757	ENSDARG00000004889	ENSDARG00000005536	ENSDARG00000005629	ENSDARG00000005670	ENSDARG00000006109	ENSDARG00000006242	ENSDARG00000006266	ENSDARG00000006308	ENSDARG00000006389	ENSDARG00000006392	ENSDARG00000006408	ENSDARG00000007196	ENSDARG00000008200	ENSDARG00000008239	ENSDARG00000008255	ENSDARG00000008472	ENSDARG00000008553	ENSDARG00000008697	ENSDARG00000008706	ENSDARG00000009031	ENSDARG00000009612	ENSDARG00000009626	ENSDARG00000009748	ENSDARG00000010207	ENSDARG00000010756	ENSDARG00000010792	ENSDARG00000012040	ENSDARG00000012340	ENSDARG00000012341	ENSDARG00000012848
cytoplasm	GO:0009888	0.000017033079629484163	tissue development	BP	61	ENSDARG00000001437	ENSDARG00000000779	ENSDARG00000003270	ENSDARG00000003963	ENSDARG00000004757	ENSDARG00000006266	ENSDARG00000006603	ENSDARG00000011961	ENSDARG00000013576	ENSDARG00000014986	ENSDARG00000015902	ENSDARG00000016139	ENSDARG00000017500	ENSDARG00000017953	ENSDARG00000018765	ENSDARG00000019808	ENSDARG00000020606	ENSDARG00000022712	ENSDARG00000027744	ENSDARG00000030980	ENSDARG00000035559	ENSDARG00000036090	ENSDARG00000036096	ENSDARG00000037655	ENSDARG00000042141	ENSDARG00000042518	ENSDARG00000044016	ENSDARG00000044688	ENSDARG00000045219	ENSDARG00000045776	ENSDARG00000055276	ENSDARG00000055518	ENSDARG00000055588	ENSDARG00000056623	ENSDARG00000056784	ENSDARG00000056964	ENSDARG00000057577	ENSDARG00000060766	ENSDARG00000061265	ENSDARG00000061391	ENSDARG00000062003	ENSDARG00000067719	ENSDARG00000068726	ENSDARG00000070914
cytoplasm	GO:0038061	0.000043750396881042705	NIK/NF-kappaB signaling	BP	7	ENSDARG00000098700	ENSDARG00000003963	ENSDARG00000038964	ENSDARG00000055276	ENSDARG00000086173	ENSDARG00000095741	ENSDARG00000101036
cytoplasm	GO:0006950	0.00009231272071687087	response to stress	BP	70	ENSDARG00000102318	ENSDARG00000098700	ENSDARG00000003963	ENSDARG00000004757	ENSDARG00000006266	ENSDARG00000006603	ENSDARG00000008472	ENSDARG00000010756	ENSDARG00000012340	ENSDARG00000012535	ENSDARG00000015902	ENSDARG00000016132	ENSDARG00000019521	ENSDARG00000019808	ENSDARG00000020606	ENSDARG00000021924	ENSDARG00000022712	ENSDARG00000025032	ENSDARG00000028676	ENSDARG00000029688	ENSDARG00000033367	ENSDARG00000034093	ENSDARG00000037645	ENSDARG00000038964	ENSDARG00000040571	ENSDARG00000042518	ENSDARG00000042824	ENSDARG00000042904	ENSDARG00000043361	ENSDARG00000045776	ENSDARG00000045843	ENSDARG00000053131	ENSDARG00000053858	ENSDARG00000055276	ENSDARG00000055588	ENSDARG00000057577	ENSDARG00000057884	ENSDARG00000057899	ENSDARG00000059398	ENSDARG00000061735	ENSDARG00000062052	ENSDARG00000069482	ENSDARG00000070922	ENSDARG00000071029
cytoplasm	GO:0060429	0.00013537747105833977	epithelium development	BP	39	ENSDARG00000001437	ENSDARG00000003270	ENSDARG00000003963	ENSDARG00000006266	ENSDARG00000006603	ENSDARG00000013576	ENSDARG00000014986	ENSDARG00000015902	ENSDARG00000016139	ENSDARG00000017500	ENSDARG00000017953	ENSDARG00000020606	ENSDARG00000022712	ENSDARG00000027744	ENSDARG00000035559	ENSDARG00000036090	ENSDARG00000042141	ENSDARG00000042518	ENSDARG00000044016	ENSDARG00000045219	ENSDARG00000055276	ENSDARG00000055588	ENSDARG00000056623	ENSDARG00000056784	ENSDARG00000056964	ENSDARG00000060766	ENSDARG00000061391	ENSDARG00000067719	ENSDARG00000071395	ENSDARG00000076182	ENSDARG00000086173	ENSDARG00000088590	ENSDARG00000096095	ENSDARG00000099563	ENSDARG00000101244	ENSDARG00000102750	ENSDARG00000103125	ENSDARG00000103959	ENSDARG00000115977
cytoplasm	GO:0032502	0.00035443444841134174	developmental process	BP	161	ENSDARG00000001437	ENSDARG00000007412	ENSDARG00000102318	ENSDARG00000098700	ENSDARG00000000631	ENSDARG00000000779	ENSDARG00000001913	ENSDARG00000003022	ENSDARG00000003270	ENSDARG00000003705	ENSDARG00000003963	ENSDARG00000004169	ENSDARG00000004757	ENSDARG00000006242	ENSDARG00000006266	ENSDARG00000006603	ENSDARG00000007396	ENSDARG00000007892	ENSDARG00000010207	ENSDARG00000010841	ENSDARG00000011961	ENSDARG00000012340	ENSDARG00000013576	ENSDARG00000013858	ENSDARG00000014943	ENSDARG00000014976	ENSDARG00000014986	ENSDARG00000015240	ENSDARG00000015404	ENSDARG00000015902	ENSDARG00000016139	ENSDARG00000017500	ENSDARG00000017953	ENSDARG00000018383	ENSDARG00000018765	ENSDARG00000019117	ENSDARG00000019808	ENSDARG00000020606	ENSDARG00000021833	ENSDARG00000021924	ENSDARG00000021938	ENSDARG00000022712	ENSDARG00000023058	ENSDARG00000024619
cytoplasm	GO:0048519	0.0006053707406618037	negative regulation of biological process	BP	93	ENSDARG00000001437	ENSDARG00000004757	ENSDARG00000006109	ENSDARG00000008255	ENSDARG00000008706	ENSDARG00000014986	ENSDARG00000016143	ENSDARG00000018383	ENSDARG00000018765	ENSDARG00000021372	ENSDARG00000021938	ENSDARG00000026473	ENSDARG00000026569	ENSDARG00000029544	ENSDARG00000031761	ENSDARG00000031819	ENSDARG00000032619	ENSDARG00000033443	ENSDARG00000036489	ENSDARG00000038955	ENSDARG00000040764	ENSDARG00000041060	ENSDARG00000041402	ENSDARG00000042518	ENSDARG00000042904	ENSDARG00000043361	ENSDARG00000044001	ENSDARG00000044619	ENSDARG00000044688	ENSDARG00000045219	ENSDARG00000045776	ENSDARG00000052319	ENSDARG00000052468	ENSDARG00000053091	ENSDARG00000053131	ENSDARG00000053209	ENSDARG00000053291	ENSDARG00000054271	ENSDARG00000054823	ENSDARG00000055655	ENSDARG00000055966	ENSDARG00000056065	ENSDARG00000056623	ENSDARG00000056780
cytoplasm	GO:0048856	0.0010532594000290964	anatomical structure development	BP	149	ENSDARG00000001437	ENSDARG00000007412	ENSDARG00000102318	ENSDARG00000098700	ENSDARG00000000779	ENSDARG00000001913	ENSDARG00000003022	ENSDARG00000003270	ENSDARG00000003705	ENSDARG00000003963	ENSDARG00000004169	ENSDARG00000004757	ENSDARG00000006266	ENSDARG00000006603	ENSDARG00000007396	ENSDARG00000007892	ENSDARG00000010207	ENSDARG00000010841	ENSDARG00000011961	ENSDARG00000012340	ENSDARG00000013576	ENSDARG00000014943	ENSDARG00000014976	ENSDARG00000014986	ENSDARG00000015240	ENSDARG00000015404	ENSDARG00000015902	ENSDARG00000016139	ENSDARG00000017500	ENSDARG00000017953	ENSDARG00000018765	ENSDARG00000019117	ENSDARG00000019808	ENSDARG00000020606	ENSDARG00000021833	ENSDARG00000021924	ENSDARG00000021938	ENSDARG00000022712	ENSDARG00000023058	ENSDARG00000024619	ENSDARG00000025032	ENSDARG00000026629	ENSDARG00000026985	ENSDARG00000027063
cytoplasm	GO:0006928	0.0012542905310443952	movement of cell or subcellular component	BP	51	ENSDARG00000098700	ENSDARG00000006603	ENSDARG00000007396	ENSDARG00000013252	ENSDARG00000013708	ENSDARG00000014943	ENSDARG00000014986	ENSDARG00000015404	ENSDARG00000017500	ENSDARG00000019062	ENSDARG00000020250	ENSDARG00000021582	ENSDARG00000022712	ENSDARG00000025953	ENSDARG00000027777	ENSDARG00000028401	ENSDARG00000037655	ENSDARG00000039142	ENSDARG00000042141	ENSDARG00000043361	ENSDARG00000044001	ENSDARG00000044016	ENSDARG00000045219	ENSDARG00000045968	ENSDARG00000056623	ENSDARG00000056784	ENSDARG00000059311	ENSDARG00000060597	ENSDARG00000060766	ENSDARG00000061265	ENSDARG00000061579	ENSDARG00000061635	ENSDARG00000062003	ENSDARG00000068726	ENSDARG00000073761	ENSDARG00000074849	ENSDARG00000075369	ENSDARG00000076799	ENSDARG00000078440	ENSDARG00000078778	ENSDARG00000088590	ENSDARG00000098317	ENSDARG00000100944	ENSDARG00000101244
cytoplasm	GO:1901698	0.002142752718838089	response to nitrogen compound	BP	24	ENSDARG00000098700	ENSDARG00000006266	ENSDARG00000010756	ENSDARG00000015902	ENSDARG00000022712	ENSDARG00000029874	ENSDARG00000037645	ENSDARG00000040571	ENSDARG00000052468	ENSDARG00000055588	ENSDARG00000057884	ENSDARG00000057899	ENSDARG00000071029	ENSDARG00000071044	ENSDARG00000076182	ENSDARG00000090194	ENSDARG00000092077	ENSDARG00000092166	ENSDARG00000099306	ENSDARG00000099563	ENSDARG00000103125	ENSDARG00000110778	ENSDARG00000113166	ENSDARG00000115843
cytoplasm	GO:0030154	0.0023810278161213953	cell differentiation	BP	79	ENSDARG00000001437	ENSDARG00000102318	ENSDARG00000003270	ENSDARG00000003963	ENSDARG00000004169	ENSDARG00000004757	ENSDARG00000006603	ENSDARG00000007892	ENSDARG00000010207	ENSDARG00000011961	ENSDARG00000014976	ENSDARG00000015240	ENSDARG00000015404	ENSDARG00000017500	ENSDARG00000018383	ENSDARG00000018765	ENSDARG00000019117	ENSDARG00000020606	ENSDARG00000021938	ENSDARG00000022712	ENSDARG00000025032	ENSDARG00000026985	ENSDARG00000027063	ENSDARG00000028401	ENSDARG00000029544	ENSDARG00000030106	ENSDARG00000030980	ENSDARG00000033655	ENSDARG00000035629	ENSDARG00000036090	ENSDARG00000036096	ENSDARG00000037655	ENSDARG00000038465	ENSDARG00000040764	ENSDARG00000041699	ENSDARG00000042141	ENSDARG00000042518	ENSDARG00000043710	ENSDARG00000044016	ENSDARG00000044688	ENSDARG00000045219	ENSDARG00000045680	ENSDARG00000045776	ENSDARG00000045968
cytoplasm	GO:0048869	0.002949552094661798	cellular developmental process	BP	79	ENSDARG00000001437	ENSDARG00000102318	ENSDARG00000003270	ENSDARG00000003963	ENSDARG00000004169	ENSDARG00000004757	ENSDARG00000006603	ENSDARG00000007892	ENSDARG00000010207	ENSDARG00000011961	ENSDARG00000014976	ENSDARG00000015240	ENSDARG00000015404	ENSDARG00000017500	ENSDARG00000018383	ENSDARG00000018765	ENSDARG00000019117	ENSDARG00000020606	ENSDARG00000021938	ENSDARG00000022712	ENSDARG00000025032	ENSDARG00000026985	ENSDARG00000027063	ENSDARG00000028401	ENSDARG00000029544	ENSDARG00000030106	ENSDARG00000030980	ENSDARG00000033655	ENSDARG00000035629	ENSDARG00000036090	ENSDARG00000036096	ENSDARG00000037655	ENSDARG00000038465	ENSDARG00000040764	ENSDARG00000041699	ENSDARG00000042141	ENSDARG00000042518	ENSDARG00000043710	ENSDARG00000044016	ENSDARG00000044688	ENSDARG00000045219	ENSDARG00000045680	ENSDARG00000045776	ENSDARG00000045968
cytoplasm	GO:0071310	0.004316533301756736	cellular response to organic substance	BP	44	ENSDARG00000098700	ENSDARG00000006266	ENSDARG00000006389	ENSDARG00000010207	ENSDARG00000010756	ENSDARG00000014986	ENSDARG00000015902	ENSDARG00000016132	ENSDARG00000020046	ENSDARG00000020364	ENSDARG00000021582	ENSDARG00000021833	ENSDARG00000021924	ENSDARG00000021938	ENSDARG00000022712	ENSDARG00000025032	ENSDARG00000027199	ENSDARG00000029688	ENSDARG00000031761	ENSDARG00000032619	ENSDARG00000036096	ENSDARG00000042811	ENSDARG00000042824	ENSDARG00000043361	ENSDARG00000044688	ENSDARG00000052468	ENSDARG00000053131	ENSDARG00000053209	ENSDARG00000055588	ENSDARG00000056230	ENSDARG00000057117	ENSDARG00000060766	ENSDARG00000067719	ENSDARG00000069482	ENSDARG00000070914	ENSDARG00000075369	ENSDARG00000075733	ENSDARG00000076182	ENSDARG00000078778	ENSDARG00000088590	ENSDARG00000090194	ENSDARG00000099563	ENSDARG00000101036	ENSDARG00000103125
cytoplasm	GO:0051674	0.006073601510388259	localization of cell	BP	35	ENSDARG00000098700	ENSDARG00000006603	ENSDARG00000007396	ENSDARG00000013708	ENSDARG00000014986	ENSDARG00000017500	ENSDARG00000019062	ENSDARG00000020250	ENSDARG00000022712	ENSDARG00000025953	ENSDARG00000027777	ENSDARG00000028401	ENSDARG00000039142	ENSDARG00000043361	ENSDARG00000044001	ENSDARG00000044016	ENSDARG00000045219	ENSDARG00000056623	ENSDARG00000056784	ENSDARG00000060597	ENSDARG00000060766	ENSDARG00000061265	ENSDARG00000068726	ENSDARG00000074849	ENSDARG00000075369	ENSDARG00000076799	ENSDARG00000078440	ENSDARG00000078778	ENSDARG00000088590	ENSDARG00000100944	ENSDARG00000102750	ENSDARG00000103959	ENSDARG00000104181	ENSDARG00000114884	ENSDARG00000114986
cytoplasm	GO:0048870	0.006073601510388259	cell motility	BP	35	ENSDARG00000098700	ENSDARG00000006603	ENSDARG00000007396	ENSDARG00000013708	ENSDARG00000014986	ENSDARG00000017500	ENSDARG00000019062	ENSDARG00000020250	ENSDARG00000022712	ENSDARG00000025953	ENSDARG00000027777	ENSDARG00000028401	ENSDARG00000039142	ENSDARG00000043361	ENSDARG00000044001	ENSDARG00000044016	ENSDARG00000045219	ENSDARG00000056623	ENSDARG00000056784	ENSDARG00000060597	ENSDARG00000060766	ENSDARG00000061265	ENSDARG00000068726	ENSDARG00000074849	ENSDARG00000075369	ENSDARG00000076799	ENSDARG00000078440	ENSDARG00000078778	ENSDARG00000088590	ENSDARG00000100944	ENSDARG00000102750	ENSDARG00000103959	ENSDARG00000104181	ENSDARG00000114884	ENSDARG00000114986
cytoplasm	GO:0016477	0.006784350769208059	cell migration	BP	33	ENSDARG00000098700	ENSDARG00000006603	ENSDARG00000007396	ENSDARG00000013708	ENSDARG00000014986	ENSDARG00000017500	ENSDARG00000019062	ENSDARG00000020250	ENSDARG00000022712	ENSDARG00000025953	ENSDARG00000027777	ENSDARG00000028401	ENSDARG00000039142	ENSDARG00000043361	ENSDARG00000044001	ENSDARG00000044016	ENSDARG00000045219	ENSDARG00000056784	ENSDARG00000060597	ENSDARG00000060766	ENSDARG00000061265	ENSDARG00000068726	ENSDARG00000074849	ENSDARG00000075369	ENSDARG00000076799	ENSDARG00000078440	ENSDARG00000078778	ENSDARG00000088590	ENSDARG00000100944	ENSDARG00000102750	ENSDARG00000103959	ENSDARG00000104181	ENSDARG00000114884
cytoplasm	GO:0097696	0.008276179621139646	receptor signaling pathway via STAT	BP	6	ENSDARG00000102318	ENSDARG00000006266	ENSDARG00000015902	ENSDARG00000022712	ENSDARG00000055588	ENSDARG00000076182
cytoplasm	GO:0007259	0.008276179621139646	receptor signaling pathway via JAK-STAT	BP	6	ENSDARG00000102318	ENSDARG00000006266	ENSDARG00000015902	ENSDARG00000022712	ENSDARG00000055588	ENSDARG00000076182
cytoplasm	GO:0010604	0.008558617437535408	positive regulation of macromolecule metabolic process	BP	44	ENSDARG00000098700	ENSDARG00000003963	ENSDARG00000004757	ENSDARG00000008255	ENSDARG00000012848	ENSDARG00000016143	ENSDARG00000018765	ENSDARG00000020046	ENSDARG00000021833	ENSDARG00000021855	ENSDARG00000025032	ENSDARG00000033144	ENSDARG00000036064	ENSDARG00000038964	ENSDARG00000041060	ENSDARG00000042518	ENSDARG00000042824	ENSDARG00000043361	ENSDARG00000044619	ENSDARG00000045776	ENSDARG00000055276	ENSDARG00000055966	ENSDARG00000056784	ENSDARG00000057577	ENSDARG00000058082	ENSDARG00000061391	ENSDARG00000062052	ENSDARG00000063677	ENSDARG00000067563	ENSDARG00000067719	ENSDARG00000070922	ENSDARG00000075369	ENSDARG00000076076	ENSDARG00000090664	ENSDARG00000093214	ENSDARG00000094492	ENSDARG00000101036	ENSDARG00000101072	ENSDARG00000101244	ENSDARG00000104609	ENSDARG00000110500	ENSDARG00000111417	ENSDARG00000112983	ENSDARG00000115999
cytoplasm	GO:0048646	0.00871865639791748	anatomical structure formation involved in morphogenesis	BP	32	ENSDARG00000001437	ENSDARG00000007412	ENSDARG00000003963	ENSDARG00000006603	ENSDARG00000011961	ENSDARG00000013576	ENSDARG00000014986	ENSDARG00000017500	ENSDARG00000018765	ENSDARG00000026629	ENSDARG00000027744	ENSDARG00000030980	ENSDARG00000031761	ENSDARG00000036090	ENSDARG00000038585	ENSDARG00000044688	ENSDARG00000045776	ENSDARG00000055655	ENSDARG00000056623	ENSDARG00000056964	ENSDARG00000061265	ENSDARG00000067719	ENSDARG00000070914	ENSDARG00000071566	ENSDARG00000074849	ENSDARG00000088590	ENSDARG00000100515	ENSDARG00000100944	ENSDARG00000101244	ENSDARG00000101706	ENSDARG00000102750	ENSDARG00000114986
cytoplasm	GO:0045058	0.00947555641169745	T cell selection	BP	2	ENSDARG00000102318	ENSDARG00000056784
cytoplasm	GO:0040011	0.00959217203258333	locomotion	BP	41	ENSDARG00000098700	ENSDARG00000006603	ENSDARG00000007396	ENSDARG00000013708	ENSDARG00000014986	ENSDARG00000015404	ENSDARG00000017500	ENSDARG00000019062	ENSDARG00000020250	ENSDARG00000022712	ENSDARG00000025953	ENSDARG00000027777	ENSDARG00000028401	ENSDARG00000037655	ENSDARG00000039142	ENSDARG00000043361	ENSDARG00000044001	ENSDARG00000044016	ENSDARG00000045219	ENSDARG00000045968	ENSDARG00000056623	ENSDARG00000056784	ENSDARG00000059311	ENSDARG00000060597	ENSDARG00000060766	ENSDARG00000061265	ENSDARG00000068726	ENSDARG00000074849	ENSDARG00000075369	ENSDARG00000076799	ENSDARG00000078440	ENSDARG00000078778	ENSDARG00000088590	ENSDARG00000100944	ENSDARG00000101244	ENSDARG00000102750	ENSDARG00000103959	ENSDARG00000104181	ENSDARG00000111106	ENSDARG00000114884	ENSDARG00000114986
cytoplasm	GO:0007275	0.010174617131038179	multicellular organism development	BP	123	ENSDARG00000001437	ENSDARG00000007412	ENSDARG00000102318	ENSDARG00000000779	ENSDARG00000003022	ENSDARG00000003270	ENSDARG00000003705	ENSDARG00000003963	ENSDARG00000004169	ENSDARG00000004757	ENSDARG00000006266	ENSDARG00000006603	ENSDARG00000007892	ENSDARG00000010841	ENSDARG00000011961	ENSDARG00000012340	ENSDARG00000013576	ENSDARG00000014943	ENSDARG00000014976	ENSDARG00000014986	ENSDARG00000015240	ENSDARG00000015404	ENSDARG00000015902	ENSDARG00000016139	ENSDARG00000017500	ENSDARG00000017953	ENSDARG00000018765	ENSDARG00000020606	ENSDARG00000021833	ENSDARG00000021924	ENSDARG00000021938	ENSDARG00000022712	ENSDARG00000023058	ENSDARG00000025032	ENSDARG00000026629	ENSDARG00000026985	ENSDARG00000027063	ENSDARG00000027199	ENSDARG00000027552	ENSDARG00000027744	ENSDARG00000028401	ENSDARG00000029688	ENSDARG00000030106	ENSDARG00000030980
cytoplasm	GO:0048513	0.012971214154409444	animal organ development	BP	83	ENSDARG00000102318	ENSDARG00000000779	ENSDARG00000003022	ENSDARG00000003270	ENSDARG00000003705	ENSDARG00000003963	ENSDARG00000006266	ENSDARG00000006603	ENSDARG00000007892	ENSDARG00000010841	ENSDARG00000011961	ENSDARG00000012340	ENSDARG00000014976	ENSDARG00000014986	ENSDARG00000015902	ENSDARG00000016139	ENSDARG00000017500	ENSDARG00000017953	ENSDARG00000018765	ENSDARG00000020606	ENSDARG00000021833	ENSDARG00000021924	ENSDARG00000021938	ENSDARG00000022712	ENSDARG00000025032	ENSDARG00000026629	ENSDARG00000026985	ENSDARG00000027063	ENSDARG00000029688	ENSDARG00000030980	ENSDARG00000035559	ENSDARG00000036090	ENSDARG00000036096	ENSDARG00000037655	ENSDARG00000040039	ENSDARG00000040717	ENSDARG00000042141	ENSDARG00000042904	ENSDARG00000044016	ENSDARG00000045219	ENSDARG00000045680	ENSDARG00000045776	ENSDARG00000053131	ENSDARG00000053209
cytoplasm	GO:0048522	0.018336820891196714	positive regulation of cellular process	BP	70	ENSDARG00000102318	ENSDARG00000003022	ENSDARG00000003963	ENSDARG00000008255	ENSDARG00000010756	ENSDARG00000010792	ENSDARG00000012848	ENSDARG00000013858	ENSDARG00000014817	ENSDARG00000014976	ENSDARG00000015240	ENSDARG00000015404	ENSDARG00000016143	ENSDARG00000017500	ENSDARG00000017953	ENSDARG00000018765	ENSDARG00000020046	ENSDARG00000021833	ENSDARG00000021855	ENSDARG00000022712	ENSDARG00000025032	ENSDARG00000026985	ENSDARG00000027777	ENSDARG00000031761	ENSDARG00000033144	ENSDARG00000036064	ENSDARG00000037804	ENSDARG00000038964	ENSDARG00000042518	ENSDARG00000042824	ENSDARG00000042874	ENSDARG00000043361	ENSDARG00000044619	ENSDARG00000045776	ENSDARG00000051748	ENSDARG00000052741	ENSDARG00000052783	ENSDARG00000053091	ENSDARG00000055276	ENSDARG00000055966	ENSDARG00000056050	ENSDARG00000056784	ENSDARG00000057577	ENSDARG00000058082
cytoplasm	GO:0015980	0.018423985609362294	energy derivation by oxidation of organic compounds	BP	12	ENSDARG00000063905	ENSDARG00000002021	ENSDARG00000002197	ENSDARG00000008200	ENSDARG00000029874	ENSDARG00000055518	ENSDARG00000071566	ENSDARG00000075008	ENSDARG00000077549	ENSDARG00000099226	ENSDARG00000099563	ENSDARG00000115977
cytoplasm	GO:0048534	0.02025701956793912	hematopoietic or lymphoid organ development	BP	20	ENSDARG00000102318	ENSDARG00000007892	ENSDARG00000014986	ENSDARG00000020606	ENSDARG00000021938	ENSDARG00000025032	ENSDARG00000027063	ENSDARG00000036096	ENSDARG00000040039	ENSDARG00000042904	ENSDARG00000045680	ENSDARG00000053131	ENSDARG00000054320	ENSDARG00000056623	ENSDARG00000056784	ENSDARG00000059398	ENSDARG00000070461	ENSDARG00000076182	ENSDARG00000104609	ENSDARG00000114986
cytoplasm	GO:0048468	0.02025701956793912	cell development	BP	48	ENSDARG00000001437	ENSDARG00000003270	ENSDARG00000004169	ENSDARG00000004757	ENSDARG00000006603	ENSDARG00000011961	ENSDARG00000014976	ENSDARG00000015240	ENSDARG00000015404	ENSDARG00000019117	ENSDARG00000021938	ENSDARG00000022712	ENSDARG00000026985	ENSDARG00000028401	ENSDARG00000030106	ENSDARG00000030980	ENSDARG00000033655	ENSDARG00000035629	ENSDARG00000036090	ENSDARG00000037655	ENSDARG00000038465	ENSDARG00000040764	ENSDARG00000041699	ENSDARG00000043710	ENSDARG00000045968	ENSDARG00000052468	ENSDARG00000055518	ENSDARG00000056623	ENSDARG00000056964	ENSDARG00000059311	ENSDARG00000060766	ENSDARG00000062003	ENSDARG00000067719	ENSDARG00000068255	ENSDARG00000068726	ENSDARG00000068745	ENSDARG00000070573	ENSDARG00000074849	ENSDARG00000079605	ENSDARG00000088590	ENSDARG00000096095	ENSDARG00000099563	ENSDARG00000100944	ENSDARG00000101244
cytoplasm	GO:0030097	0.02025701956793912	hemopoiesis	BP	20	ENSDARG00000102318	ENSDARG00000007892	ENSDARG00000014986	ENSDARG00000020606	ENSDARG00000021938	ENSDARG00000025032	ENSDARG00000027063	ENSDARG00000036096	ENSDARG00000040039	ENSDARG00000042904	ENSDARG00000045680	ENSDARG00000053131	ENSDARG00000054320	ENSDARG00000056623	ENSDARG00000056784	ENSDARG00000059398	ENSDARG00000070461	ENSDARG00000076182	ENSDARG00000104609	ENSDARG00000114986
cytoplasm	GO:0048731	0.02047147671562819	system development	BP	112	ENSDARG00000001437	ENSDARG00000007412	ENSDARG00000102318	ENSDARG00000000779	ENSDARG00000003022	ENSDARG00000003270	ENSDARG00000003705	ENSDARG00000003963	ENSDARG00000004169	ENSDARG00000006266	ENSDARG00000006603	ENSDARG00000007892	ENSDARG00000010841	ENSDARG00000011961	ENSDARG00000012340	ENSDARG00000014943	ENSDARG00000014976	ENSDARG00000014986	ENSDARG00000015240	ENSDARG00000015404	ENSDARG00000015902	ENSDARG00000016139	ENSDARG00000017500	ENSDARG00000017953	ENSDARG00000018765	ENSDARG00000020606	ENSDARG00000021833	ENSDARG00000021924	ENSDARG00000021938	ENSDARG00000022712	ENSDARG00000023058	ENSDARG00000025032	ENSDARG00000026629	ENSDARG00000026985	ENSDARG00000027063	ENSDARG00000028401	ENSDARG00000029688	ENSDARG00000030106	ENSDARG00000030980	ENSDARG00000031761	ENSDARG00000033655	ENSDARG00000035559	ENSDARG00000036090	ENSDARG00000036096
cytoplasm	GO:0009893	0.022554848736308235	positive regulation of metabolic process	BP	45	ENSDARG00000098700	ENSDARG00000003963	ENSDARG00000004757	ENSDARG00000008255	ENSDARG00000012848	ENSDARG00000016143	ENSDARG00000018765	ENSDARG00000020046	ENSDARG00000021833	ENSDARG00000021855	ENSDARG00000025032	ENSDARG00000033144	ENSDARG00000036064	ENSDARG00000038964	ENSDARG00000041060	ENSDARG00000042518	ENSDARG00000042824	ENSDARG00000043361	ENSDARG00000044619	ENSDARG00000045776	ENSDARG00000055276	ENSDARG00000055966	ENSDARG00000056784	ENSDARG00000057577	ENSDARG00000058082	ENSDARG00000061391	ENSDARG00000062052	ENSDARG00000063677	ENSDARG00000067563	ENSDARG00000067719	ENSDARG00000070922	ENSDARG00000075369	ENSDARG00000076076	ENSDARG00000090664	ENSDARG00000093214	ENSDARG00000094492	ENSDARG00000101036	ENSDARG00000101072	ENSDARG00000101244	ENSDARG00000102020	ENSDARG00000104609	ENSDARG00000110500	ENSDARG00000111417	ENSDARG00000112983
cytoplasm	GO:0002520	0.02555745116107112	immune system development	BP	20	ENSDARG00000102318	ENSDARG00000007892	ENSDARG00000014986	ENSDARG00000020606	ENSDARG00000021938	ENSDARG00000025032	ENSDARG00000027063	ENSDARG00000036096	ENSDARG00000040039	ENSDARG00000042904	ENSDARG00000045680	ENSDARG00000053131	ENSDARG00000054320	ENSDARG00000056623	ENSDARG00000056784	ENSDARG00000059398	ENSDARG00000070461	ENSDARG00000076182	ENSDARG00000104609	ENSDARG00000114986
cytoplasm	GO:0048518	0.029752401538058693	positive regulation of biological process	BP	77	ENSDARG00000102318	ENSDARG00000098700	ENSDARG00000003022	ENSDARG00000003963	ENSDARG00000004757	ENSDARG00000008255	ENSDARG00000010756	ENSDARG00000010792	ENSDARG00000012848	ENSDARG00000013858	ENSDARG00000014817	ENSDARG00000014976	ENSDARG00000015240	ENSDARG00000015404	ENSDARG00000016143	ENSDARG00000017500	ENSDARG00000017953	ENSDARG00000018765	ENSDARG00000020046	ENSDARG00000021833	ENSDARG00000021855	ENSDARG00000022712	ENSDARG00000025032	ENSDARG00000026985	ENSDARG00000027777	ENSDARG00000031761	ENSDARG00000033144	ENSDARG00000036064	ENSDARG00000037804	ENSDARG00000038964	ENSDARG00000041060	ENSDARG00000042518	ENSDARG00000042824	ENSDARG00000042874	ENSDARG00000043361	ENSDARG00000044001	ENSDARG00000044619	ENSDARG00000045776	ENSDARG00000051748	ENSDARG00000052741	ENSDARG00000052783	ENSDARG00000053091	ENSDARG00000055276	ENSDARG00000055655
cytoplasm	GO:0030217	0.04086402626773834	T cell differentiation	BP	4	ENSDARG00000102318	ENSDARG00000027063	ENSDARG00000045680	ENSDARG00000056784
cytoplasm	GO:0005737	2.9308095262554017e-158	cytoplasm	CC	473	ENSDARG00000105261	ENSDARG00000098700	ENSDARG00000000631	ENSDARG00000000779	ENSDARG00000001303	ENSDARG00000001656	ENSDARG00000001913	ENSDARG00000002021	ENSDARG00000002131	ENSDARG00000002197	ENSDARG00000002344	ENSDARG00000002682	ENSDARG00000002764	ENSDARG00000003022	ENSDARG00000003219	ENSDARG00000003270	ENSDARG00000003544	ENSDARG00000003705	ENSDARG00000003963	ENSDARG00000004169	ENSDARG00000004757	ENSDARG00000004889	ENSDARG00000005536	ENSDARG00000005629	ENSDARG00000005670	ENSDARG00000006109	ENSDARG00000006242	ENSDARG00000006266	ENSDARG00000006389	ENSDARG00000006392	ENSDARG00000006603	ENSDARG00000006786	ENSDARG00000007396	ENSDARG00000007892	ENSDARG00000008200	ENSDARG00000008239	ENSDARG00000008255	ENSDARG00000008472	ENSDARG00000008553	ENSDARG00000008697	ENSDARG00000009748	ENSDARG00000010207	ENSDARG00000010267	ENSDARG00000010312
cytoplasm	GO:0005622	8.256561778129878e-65	intracellular anatomical structure	CC	503	ENSDARG00000105261	ENSDARG00000098700	ENSDARG00000000631	ENSDARG00000000779	ENSDARG00000001303	ENSDARG00000001656	ENSDARG00000001913	ENSDARG00000002021	ENSDARG00000002131	ENSDARG00000002197	ENSDARG00000002344	ENSDARG00000002682	ENSDARG00000002764	ENSDARG00000003022	ENSDARG00000003153	ENSDARG00000003219	ENSDARG00000003270	ENSDARG00000003544	ENSDARG00000003705	ENSDARG00000003963	ENSDARG00000004169	ENSDARG00000004757	ENSDARG00000004785	ENSDARG00000004889	ENSDARG00000005456	ENSDARG00000005536	ENSDARG00000005629	ENSDARG00000005670	ENSDARG00000006109	ENSDARG00000006242	ENSDARG00000006266	ENSDARG00000006389	ENSDARG00000006392	ENSDARG00000006408	ENSDARG00000006603	ENSDARG00000006786	ENSDARG00000007396	ENSDARG00000007892	ENSDARG00000008200	ENSDARG00000008239	ENSDARG00000008255	ENSDARG00000008472	ENSDARG00000008553	ENSDARG00000008697
cytoplasm	GO:0005634	0.000006638845309105755	nucleus	CC	193	ENSDARG00000105261	ENSDARG00000001303	ENSDARG00000001656	ENSDARG00000002131	ENSDARG00000003022	ENSDARG00000003153	ENSDARG00000003544	ENSDARG00000004757	ENSDARG00000004785	ENSDARG00000005629	ENSDARG00000005670	ENSDARG00000006242	ENSDARG00000006266	ENSDARG00000006389	ENSDARG00000006392	ENSDARG00000006408	ENSDARG00000006603	ENSDARG00000007892	ENSDARG00000008255	ENSDARG00000008472	ENSDARG00000008697	ENSDARG00000009748	ENSDARG00000010207	ENSDARG00000010312	ENSDARG00000011961	ENSDARG00000013576	ENSDARG00000013708	ENSDARG00000013858	ENSDARG00000014817	ENSDARG00000014943	ENSDARG00000015240	ENSDARG00000015610	ENSDARG00000015902	ENSDARG00000016085	ENSDARG00000016132	ENSDARG00000016139	ENSDARG00000016143	ENSDARG00000016360	ENSDARG00000016725	ENSDARG00000017953	ENSDARG00000018411	ENSDARG00000018765	ENSDARG00000019417	ENSDARG00000020046
cytoplasm	GO:0005829	0.001402851235490593	cytosol	CC	43	ENSDARG00000098700	ENSDARG00000000779	ENSDARG00000005629	ENSDARG00000008239	ENSDARG00000010756	ENSDARG00000012801	ENSDARG00000013708	ENSDARG00000019496	ENSDARG00000020364	ENSDARG00000021924	ENSDARG00000029688	ENSDARG00000032725	ENSDARG00000033367	ENSDARG00000041060	ENSDARG00000041435	ENSDARG00000042141	ENSDARG00000043361	ENSDARG00000044016	ENSDARG00000052468	ENSDARG00000055737	ENSDARG00000056535	ENSDARG00000056623	ENSDARG00000060766	ENSDARG00000062382	ENSDARG00000070914	ENSDARG00000070953	ENSDARG00000075008	ENSDARG00000075369	ENSDARG00000079462	ENSDARG00000079605	ENSDARG00000086998	ENSDARG00000088590	ENSDARG00000090654	ENSDARG00000093214	ENSDARG00000094492	ENSDARG00000099933	ENSDARG00000100944	ENSDARG00000101036	ENSDARG00000101413	ENSDARG00000103125	ENSDARG00000114986	ENSDARG00000115870	ENSDARG00000116963
cytoplasm	GO:0110165	0.001918173920449159	cellular anatomical entity	CC	530	ENSDARG00000001437	ENSDARG00000007412	ENSDARG00000102318	ENSDARG00000063905	ENSDARG00000105261	ENSDARG00000098700	ENSDARG00000000631	ENSDARG00000000779	ENSDARG00000001303	ENSDARG00000001656	ENSDARG00000001913	ENSDARG00000002021	ENSDARG00000002131	ENSDARG00000002197	ENSDARG00000002344	ENSDARG00000002682	ENSDARG00000002764	ENSDARG00000003022	ENSDARG00000003153	ENSDARG00000003219	ENSDARG00000003270	ENSDARG00000003544	ENSDARG00000003705	ENSDARG00000003963	ENSDARG00000004169	ENSDARG00000004757	ENSDARG00000004785	ENSDARG00000004889	ENSDARG00000005456	ENSDARG00000005536	ENSDARG00000005629	ENSDARG00000005670	ENSDARG00000006109	ENSDARG00000006242	ENSDARG00000006266	ENSDARG00000006389	ENSDARG00000006392	ENSDARG00000006408	ENSDARG00000006603	ENSDARG00000006786	ENSDARG00000007396	ENSDARG00000007892	ENSDARG00000008200	ENSDARG00000008239
cytoplasm	GO:0043227	0.013186568074421317	membrane-bounded organelle	CC	253	ENSDARG00000105261	ENSDARG00000098700	ENSDARG00000000779	ENSDARG00000001303	ENSDARG00000001656	ENSDARG00000002131	ENSDARG00000003022	ENSDARG00000003153	ENSDARG00000003544	ENSDARG00000004757	ENSDARG00000004785	ENSDARG00000004889	ENSDARG00000005629	ENSDARG00000005670	ENSDARG00000006242	ENSDARG00000006266	ENSDARG00000006389	ENSDARG00000006392	ENSDARG00000006408	ENSDARG00000006603	ENSDARG00000006786	ENSDARG00000007396	ENSDARG00000007892	ENSDARG00000008255	ENSDARG00000008472	ENSDARG00000008697	ENSDARG00000009748	ENSDARG00000010207	ENSDARG00000010312	ENSDARG00000011961	ENSDARG00000013576	ENSDARG00000013708	ENSDARG00000013858	ENSDARG00000014652	ENSDARG00000014817	ENSDARG00000014943	ENSDARG00000015240	ENSDARG00000015610	ENSDARG00000015902	ENSDARG00000016085	ENSDARG00000016132	ENSDARG00000016139	ENSDARG00000016143	ENSDARG00000016360
cytoplasm	GO:0043231	0.015425265281534902	intracellular membrane-bounded organelle	CC	246	ENSDARG00000105261	ENSDARG00000098700	ENSDARG00000000779	ENSDARG00000001303	ENSDARG00000001656	ENSDARG00000002131	ENSDARG00000003022	ENSDARG00000003153	ENSDARG00000003544	ENSDARG00000004757	ENSDARG00000004785	ENSDARG00000004889	ENSDARG00000005629	ENSDARG00000005670	ENSDARG00000006242	ENSDARG00000006266	ENSDARG00000006389	ENSDARG00000006392	ENSDARG00000006408	ENSDARG00000006603	ENSDARG00000006786	ENSDARG00000007396	ENSDARG00000007892	ENSDARG00000008255	ENSDARG00000008472	ENSDARG00000008697	ENSDARG00000009748	ENSDARG00000010207	ENSDARG00000010312	ENSDARG00000011961	ENSDARG00000013576	ENSDARG00000013708	ENSDARG00000013858	ENSDARG00000014652	ENSDARG00000014817	ENSDARG00000014943	ENSDARG00000015240	ENSDARG00000015610	ENSDARG00000015902	ENSDARG00000016085	ENSDARG00000016132	ENSDARG00000016139	ENSDARG00000016143	ENSDARG00000016360
cytoplasm	KEGG:04217	0.000002625972069514831	Necroptosis	KEGG	26	ENSDARG00000098700	ENSDARG00000002197	ENSDARG00000006266	ENSDARG00000015551	ENSDARG00000022712	ENSDARG00000024546	ENSDARG00000027777	ENSDARG00000030173	ENSDARG00000031776	ENSDARG00000043010	ENSDARG00000045982	ENSDARG00000052917	ENSDARG00000055518	ENSDARG00000055588	ENSDARG00000055966	ENSDARG00000056535	ENSDARG00000070953	ENSDARG00000071395	ENSDARG00000073936	ENSDARG00000076182	ENSDARG00000076221	ENSDARG00000077360	ENSDARG00000094280	ENSDARG00000094433	ENSDARG00000101036	ENSDARG00000113977
cytoplasm	KEGG:04218	0.00000566395178129225	Cellular senescence	KEGG	24	ENSDARG00000102318	ENSDARG00000105261	ENSDARG00000004988	ENSDARG00000006389	ENSDARG00000010207	ENSDARG00000013576	ENSDARG00000016725	ENSDARG00000023058	ENSDARG00000027744	ENSDARG00000042904	ENSDARG00000043581	ENSDARG00000044153	ENSDARG00000051748	ENSDARG00000052917	ENSDARG00000056623	ENSDARG00000061549	ENSDARG00000070408	ENSDARG00000070573	ENSDARG00000071566	ENSDARG00000099226	ENSDARG00000099555	ENSDARG00000101637	ENSDARG00000102012	ENSDARG00000103125
cytoplasm	KEGG:05132	0.000015076267292596827	Salmonella infection	KEGG	33	ENSDARG00000102318	ENSDARG00000105261	ENSDARG00000098700	ENSDARG00000002344	ENSDARG00000006915	ENSDARG00000016360	ENSDARG00000016393	ENSDARG00000017500	ENSDARG00000019062	ENSDARG00000020250	ENSDARG00000021582	ENSDARG00000023190	ENSDARG00000026845	ENSDARG00000027063	ENSDARG00000028058	ENSDARG00000028401	ENSDARG00000030173	ENSDARG00000039142	ENSDARG00000039522	ENSDARG00000042141	ENSDARG00000044016	ENSDARG00000052641	ENSDARG00000053066	ENSDARG00000055550	ENSDARG00000070573	ENSDARG00000074849	ENSDARG00000075989	ENSDARG00000094433	ENSDARG00000094673	ENSDARG00000098317	ENSDARG00000101036	ENSDARG00000102146	ENSDARG00000103959
cytoplasm	KEGG:04068	0.0005072992475629902	FoxO signaling pathway	KEGG	19	ENSDARG00000102318	ENSDARG00000010207	ENSDARG00000013576	ENSDARG00000016725	ENSDARG00000022712	ENSDARG00000023058	ENSDARG00000027744	ENSDARG00000040277	ENSDARG00000042904	ENSDARG00000043581	ENSDARG00000051748	ENSDARG00000054271	ENSDARG00000056623	ENSDARG00000061549	ENSDARG00000070408	ENSDARG00000070573	ENSDARG00000090752	ENSDARG00000099555	ENSDARG00000101637
cytoplasm	KEGG:04010	0.0016595332490544202	MAPK signaling pathway	KEGG	31	ENSDARG00000105261	ENSDARG00000098700	ENSDARG00000004169	ENSDARG00000004988	ENSDARG00000010792	ENSDARG00000013576	ENSDARG00000016725	ENSDARG00000018411	ENSDARG00000021924	ENSDARG00000024546	ENSDARG00000027744	ENSDARG00000028058	ENSDARG00000029688	ENSDARG00000030173	ENSDARG00000033655	ENSDARG00000042811	ENSDARG00000043581	ENSDARG00000045982	ENSDARG00000056210	ENSDARG00000056535	ENSDARG00000056582	ENSDARG00000070573	ENSDARG00000070953	ENSDARG00000074849	ENSDARG00000089314	ENSDARG00000090062	ENSDARG00000098680	ENSDARG00000100515	ENSDARG00000101036	ENSDARG00000101413	ENSDARG00000103959
cytoplasm	KEGG:04625	0.006184851167815657	C-type lectin receptor signaling pathway	KEGG	13	ENSDARG00000102318	ENSDARG00000105261	ENSDARG00000098700	ENSDARG00000004988	ENSDARG00000006266	ENSDARG00000026845	ENSDARG00000056582	ENSDARG00000068763	ENSDARG00000070573	ENSDARG00000076182	ENSDARG00000094433	ENSDARG00000094673	ENSDARG00000103959
cytoplasm	KEGG:04621	0.027604653653629144	NOD-like receptor signaling pathway	KEGG	14	ENSDARG00000102318	ENSDARG00000105261	ENSDARG00000098700	ENSDARG00000006266	ENSDARG00000010756	ENSDARG00000026845	ENSDARG00000027777	ENSDARG00000028058	ENSDARG00000030173	ENSDARG00000070573	ENSDARG00000076182	ENSDARG00000094433	ENSDARG00000094673	ENSDARG00000101036
cytoplasm	KEGG:05168	0.030579853222444848	Herpes simplex virus 1 infection	KEGG	15	ENSDARG00000102318	ENSDARG00000105261	ENSDARG00000098700	ENSDARG00000006266	ENSDARG00000028058	ENSDARG00000030173	ENSDARG00000044153	ENSDARG00000055076	ENSDARG00000071566	ENSDARG00000076182	ENSDARG00000086017	ENSDARG00000099226	ENSDARG00000101036	ENSDARG00000102012	ENSDARG00000103125
cytoplasm	KEGG:04210	0.03622802990306235	Apoptosis	KEGG	15	ENSDARG00000105261	ENSDARG00000009748	ENSDARG00000013576	ENSDARG00000016725	ENSDARG00000027744	ENSDARG00000030173	ENSDARG00000043581	ENSDARG00000052917	ENSDARG00000055550	ENSDARG00000055966	ENSDARG00000056582	ENSDARG00000062052	ENSDARG00000069482	ENSDARG00000070573	ENSDARG00000101036
cytoplasm	REAC:R-DRE-168256	0.000209221727297989	Immune System	REAC	95	ENSDARG00000001437	ENSDARG00000007412	ENSDARG00000102318	ENSDARG00000105261	ENSDARG00000098700	ENSDARG00000000631	ENSDARG00000001303	ENSDARG00000002021	ENSDARG00000002197	ENSDARG00000002344	ENSDARG00000003167	ENSDARG00000004889	ENSDARG00000006266	ENSDARG00000006308	ENSDARG00000008859	ENSDARG00000009612	ENSDARG00000010207	ENSDARG00000010756	ENSDARG00000011055	ENSDARG00000012040	ENSDARG00000012535	ENSDARG00000012848	ENSDARG00000013078	ENSDARG00000014657	ENSDARG00000014943	ENSDARG00000015551	ENSDARG00000019062	ENSDARG00000020609	ENSDARG00000021924	ENSDARG00000022712	ENSDARG00000025977	ENSDARG00000027063	ENSDARG00000027552	ENSDARG00000027777	ENSDARG00000028058	ENSDARG00000030173	ENSDARG00000031647	ENSDARG00000032369	ENSDARG00000032725	ENSDARG00000033144	ENSDARG00000035352	ENSDARG00000037645	ENSDARG00000038067	ENSDARG00000038585
cytoplasm	REAC:R-DRE-9008059	0.000209221727297989	Interleukin-37 signaling	REAC	5	ENSDARG00000098700	ENSDARG00000010207	ENSDARG00000014657	ENSDARG00000022712	ENSDARG00000094433
cytoplasm	REAC:R-DRE-5607764	0.0012317261302821146	CLEC7A (Dectin-1) signaling	REAC	13	ENSDARG00000105261	ENSDARG00000098700	ENSDARG00000001303	ENSDARG00000028058	ENSDARG00000032725	ENSDARG00000033144	ENSDARG00000041435	ENSDARG00000052741	ENSDARG00000054696	ENSDARG00000062052	ENSDARG00000068763	ENSDARG00000086173	ENSDARG00000104367
cytoplasm	REAC:R-DRE-449147	0.0013250887775414896	Signaling by Interleukins	REAC	24	ENSDARG00000102318	ENSDARG00000105261	ENSDARG00000098700	ENSDARG00000001303	ENSDARG00000006266	ENSDARG00000010207	ENSDARG00000010756	ENSDARG00000014657	ENSDARG00000020609	ENSDARG00000022712	ENSDARG00000027552	ENSDARG00000028058	ENSDARG00000031647	ENSDARG00000032725	ENSDARG00000033144	ENSDARG00000041435	ENSDARG00000044688	ENSDARG00000053131	ENSDARG00000054696	ENSDARG00000055588	ENSDARG00000070573	ENSDARG00000070914	ENSDARG00000094433	ENSDARG00000101413
cytoplasm	REAC:R-DRE-1280218	0.0013250887775414896	Adaptive Immune System	REAC	46	ENSDARG00000105261	ENSDARG00000001303	ENSDARG00000002344	ENSDARG00000003167	ENSDARG00000006308	ENSDARG00000008859	ENSDARG00000011055	ENSDARG00000012040	ENSDARG00000012848	ENSDARG00000013078	ENSDARG00000014943	ENSDARG00000025977	ENSDARG00000028058	ENSDARG00000032369	ENSDARG00000032725	ENSDARG00000033144	ENSDARG00000037645	ENSDARG00000038067	ENSDARG00000039522	ENSDARG00000040277	ENSDARG00000040571	ENSDARG00000041435	ENSDARG00000052741	ENSDARG00000053066	ENSDARG00000054696	ENSDARG00000055276	ENSDARG00000055737	ENSDARG00000057884	ENSDARG00000060006	ENSDARG00000060944	ENSDARG00000061936	ENSDARG00000062251	ENSDARG00000068763	ENSDARG00000070164	ENSDARG00000074634	ENSDARG00000074849	ENSDARG00000075369	ENSDARG00000075593	ENSDARG00000092166	ENSDARG00000098317	ENSDARG00000099306	ENSDARG00000100296	ENSDARG00000100394	ENSDARG00000103609
cytoplasm	REAC:R-DRE-450294	0.002676398658057186	MAP kinase activation	REAC	10	ENSDARG00000105261	ENSDARG00000010756	ENSDARG00000027552	ENSDARG00000028058	ENSDARG00000032725	ENSDARG00000041435	ENSDARG00000044688	ENSDARG00000070573	ENSDARG00000070914	ENSDARG00000101413
cytoplasm	REAC:R-DRE-448424	0.002676398658057186	Interleukin-17 signaling	REAC	10	ENSDARG00000105261	ENSDARG00000010756	ENSDARG00000027552	ENSDARG00000028058	ENSDARG00000032725	ENSDARG00000041435	ENSDARG00000044688	ENSDARG00000070573	ENSDARG00000070914	ENSDARG00000101413
cytoplasm	REAC:R-DRE-73887	0.004532997655475342	Death Receptor Signalling	REAC	13	ENSDARG00000105261	ENSDARG00000027777	ENSDARG00000028058	ENSDARG00000030173	ENSDARG00000032725	ENSDARG00000041435	ENSDARG00000044619	ENSDARG00000055966	ENSDARG00000069482	ENSDARG00000074849	ENSDARG00000094280	ENSDARG00000094673	ENSDARG00000104367
cytoplasm	REAC:R-DRE-446652	0.005660273182002849	Interleukin-1 family signaling	REAC	14	ENSDARG00000105261	ENSDARG00000098700	ENSDARG00000001303	ENSDARG00000010207	ENSDARG00000010756	ENSDARG00000014657	ENSDARG00000022712	ENSDARG00000028058	ENSDARG00000032725	ENSDARG00000033144	ENSDARG00000041435	ENSDARG00000053131	ENSDARG00000054696	ENSDARG00000094433
cytoplasm	REAC:R-DRE-168164	0.007919421067265496	Toll Like Receptor 3 (TLR3) Cascade	REAC	10	ENSDARG00000105261	ENSDARG00000010756	ENSDARG00000027552	ENSDARG00000028058	ENSDARG00000032725	ENSDARG00000041435	ENSDARG00000044688	ENSDARG00000070573	ENSDARG00000070914	ENSDARG00000101413
cytoplasm	REAC:R-DRE-5660668	0.008336273727749215	CLEC7A/inflammasome pathway	REAC	3	ENSDARG00000098700	ENSDARG00000062052	ENSDARG00000104367
cytoplasm	REAC:R-DRE-975871	0.009768393772198194	MyD88 cascade initiated on plasma membrane	REAC	10	ENSDARG00000105261	ENSDARG00000010756	ENSDARG00000027552	ENSDARG00000028058	ENSDARG00000032725	ENSDARG00000041435	ENSDARG00000044688	ENSDARG00000070573	ENSDARG00000070914	ENSDARG00000101413
cytoplasm	REAC:R-DRE-166016	0.009768393772198194	Toll Like Receptor 4 (TLR4) Cascade	REAC	11	ENSDARG00000105261	ENSDARG00000000631	ENSDARG00000010756	ENSDARG00000027552	ENSDARG00000028058	ENSDARG00000032725	ENSDARG00000041435	ENSDARG00000044688	ENSDARG00000070573	ENSDARG00000070914	ENSDARG00000101413
cytoplasm	REAC:R-DRE-168176	0.009768393772198194	Toll Like Receptor 5 (TLR5) Cascade	REAC	10	ENSDARG00000105261	ENSDARG00000010756	ENSDARG00000027552	ENSDARG00000028058	ENSDARG00000032725	ENSDARG00000041435	ENSDARG00000044688	ENSDARG00000070573	ENSDARG00000070914	ENSDARG00000101413
cytoplasm	REAC:R-DRE-168188	0.009782491018231974	Toll Like Receptor TLR6:TLR2 Cascade	REAC	10	ENSDARG00000105261	ENSDARG00000010756	ENSDARG00000027552	ENSDARG00000028058	ENSDARG00000032725	ENSDARG00000041435	ENSDARG00000044688	ENSDARG00000070573	ENSDARG00000070914	ENSDARG00000101413
cytoplasm	REAC:R-DRE-181438	0.009782491018231974	Toll Like Receptor 2 (TLR2) Cascade	REAC	10	ENSDARG00000105261	ENSDARG00000010756	ENSDARG00000027552	ENSDARG00000028058	ENSDARG00000032725	ENSDARG00000041435	ENSDARG00000044688	ENSDARG00000070573	ENSDARG00000070914	ENSDARG00000101413
cytoplasm	REAC:R-DRE-168179	0.009782491018231974	Toll Like Receptor TLR1:TLR2 Cascade	REAC	10	ENSDARG00000105261	ENSDARG00000010756	ENSDARG00000027552	ENSDARG00000028058	ENSDARG00000032725	ENSDARG00000041435	ENSDARG00000044688	ENSDARG00000070573	ENSDARG00000070914	ENSDARG00000101413
cytoplasm	REAC:R-DRE-168142	0.009782491018231974	Toll Like Receptor 10 (TLR10) Cascade	REAC	10	ENSDARG00000105261	ENSDARG00000010756	ENSDARG00000027552	ENSDARG00000028058	ENSDARG00000032725	ENSDARG00000041435	ENSDARG00000044688	ENSDARG00000070573	ENSDARG00000070914	ENSDARG00000101413
cytoplasm	REAC:R-DRE-166058	0.009782491018231974	MyD88:MAL(TIRAP) cascade initiated on plasma membrane	REAC	10	ENSDARG00000105261	ENSDARG00000010756	ENSDARG00000027552	ENSDARG00000028058	ENSDARG00000032725	ENSDARG00000041435	ENSDARG00000044688	ENSDARG00000070573	ENSDARG00000070914	ENSDARG00000101413
cytoplasm	REAC:R-DRE-1059683	0.011667543960166291	Interleukin-6 signaling	REAC	3	ENSDARG00000102318	ENSDARG00000006266	ENSDARG00000022712
cytoplasm	REAC:R-DRE-975138	0.011667543960166291	TRAF6 mediated induction of NFkB and MAP kinases upon TLR7/8 or 9 activation	REAC	10	ENSDARG00000105261	ENSDARG00000010756	ENSDARG00000027552	ENSDARG00000028058	ENSDARG00000032725	ENSDARG00000041435	ENSDARG00000044688	ENSDARG00000070573	ENSDARG00000070914	ENSDARG00000101413
cytoplasm	REAC:R-DRE-975155	0.011674689117385237	MyD88 dependent cascade initiated on endosome	REAC	10	ENSDARG00000105261	ENSDARG00000010756	ENSDARG00000027552	ENSDARG00000028058	ENSDARG00000032725	ENSDARG00000041435	ENSDARG00000044688	ENSDARG00000070573	ENSDARG00000070914	ENSDARG00000101413
cytoplasm	REAC:R-DRE-937061	0.011674689117385237	TRIF(TICAM1)-mediated TLR4 signaling	REAC	10	ENSDARG00000105261	ENSDARG00000010756	ENSDARG00000027552	ENSDARG00000028058	ENSDARG00000032725	ENSDARG00000041435	ENSDARG00000044688	ENSDARG00000070573	ENSDARG00000070914	ENSDARG00000101413
cytoplasm	REAC:R-DRE-166166	0.011674689117385237	MyD88-independent TLR4 cascade	REAC	10	ENSDARG00000105261	ENSDARG00000010756	ENSDARG00000027552	ENSDARG00000028058	ENSDARG00000032725	ENSDARG00000041435	ENSDARG00000044688	ENSDARG00000070573	ENSDARG00000070914	ENSDARG00000101413
cytoplasm	REAC:R-DRE-209560	0.011674689117385237	NF-kB is activated and signals survival	REAC	4	ENSDARG00000105261	ENSDARG00000028058	ENSDARG00000032725	ENSDARG00000041435
cytoplasm	REAC:R-DRE-168181	0.011674689117385237	Toll Like Receptor 7/8 (TLR7/8) Cascade	REAC	10	ENSDARG00000105261	ENSDARG00000010756	ENSDARG00000027552	ENSDARG00000028058	ENSDARG00000032725	ENSDARG00000041435	ENSDARG00000044688	ENSDARG00000070573	ENSDARG00000070914	ENSDARG00000101413
cytoplasm	REAC:R-DRE-5621481	0.012441756830801164	C-type lectin receptors (CLRs)	REAC	13	ENSDARG00000105261	ENSDARG00000098700	ENSDARG00000001303	ENSDARG00000028058	ENSDARG00000032725	ENSDARG00000033144	ENSDARG00000041435	ENSDARG00000052741	ENSDARG00000054696	ENSDARG00000062052	ENSDARG00000068763	ENSDARG00000086173	ENSDARG00000104367
cytoplasm	REAC:R-DRE-168138	0.013915039082421197	Toll Like Receptor 9 (TLR9) Cascade	REAC	10	ENSDARG00000105261	ENSDARG00000010756	ENSDARG00000027552	ENSDARG00000028058	ENSDARG00000032725	ENSDARG00000041435	ENSDARG00000044688	ENSDARG00000070573	ENSDARG00000070914	ENSDARG00000101413
cytoplasm	REAC:R-DRE-193639	0.013915039082421197	p75NTR signals via NF-kB	REAC	4	ENSDARG00000105261	ENSDARG00000028058	ENSDARG00000032725	ENSDARG00000041435
cytoplasm	REAC:R-DRE-202403	0.01497765600137797	TCR signaling	REAC	10	ENSDARG00000105261	ENSDARG00000001303	ENSDARG00000006308	ENSDARG00000028058	ENSDARG00000032725	ENSDARG00000033144	ENSDARG00000041435	ENSDARG00000052741	ENSDARG00000054696	ENSDARG00000075369
cytoplasm	REAC:R-DRE-1169091	0.01824569041813754	Activation of NF-kappaB in B cells	REAC	8	ENSDARG00000105261	ENSDARG00000001303	ENSDARG00000032725	ENSDARG00000033144	ENSDARG00000041435	ENSDARG00000052741	ENSDARG00000054696	ENSDARG00000055276
cytoplasm	REAC:R-DRE-9020702	0.019899540616080815	Interleukin-1 signaling	REAC	10	ENSDARG00000105261	ENSDARG00000098700	ENSDARG00000001303	ENSDARG00000010756	ENSDARG00000028058	ENSDARG00000032725	ENSDARG00000033144	ENSDARG00000041435	ENSDARG00000053131	ENSDARG00000054696
cytoplasm	REAC:R-DRE-1168372	0.021350481009925447	Downstream signaling events of B Cell Receptor (BCR)	REAC	8	ENSDARG00000105261	ENSDARG00000001303	ENSDARG00000032725	ENSDARG00000033144	ENSDARG00000041435	ENSDARG00000052741	ENSDARG00000054696	ENSDARG00000055276
cytoplasm	REAC:R-DRE-597592	0.02472246339995552	Post-translational protein modification	REAC	55	ENSDARG00000102318	ENSDARG00000001303	ENSDARG00000002344	ENSDARG00000003270	ENSDARG00000004785	ENSDARG00000006389	ENSDARG00000006786	ENSDARG00000007196	ENSDARG00000010207	ENSDARG00000010312	ENSDARG00000010756	ENSDARG00000010792	ENSDARG00000011055	ENSDARG00000016163	ENSDARG00000025032	ENSDARG00000026629	ENSDARG00000026871	ENSDARG00000027501	ENSDARG00000027777	ENSDARG00000028058	ENSDARG00000030173	ENSDARG00000032369	ENSDARG00000032725	ENSDARG00000033144	ENSDARG00000035559	ENSDARG00000035676	ENSDARG00000037645	ENSDARG00000038067	ENSDARG00000039005	ENSDARG00000039522	ENSDARG00000040277	ENSDARG00000041435	ENSDARG00000042518	ENSDARG00000044619	ENSDARG00000053066	ENSDARG00000054696	ENSDARG00000057677	ENSDARG00000057884	ENSDARG00000059760	ENSDARG00000061936	ENSDARG00000062251	ENSDARG00000063190	ENSDARG00000074634	ENSDARG00000077089
cytoplasm	REAC:R-DRE-445989	0.0264119646667071	TAK1 activates NFkB by phosphorylation and activation of IKKs complex	REAC	5	ENSDARG00000105261	ENSDARG00000010756	ENSDARG00000028058	ENSDARG00000032725	ENSDARG00000041435
cytoplasm	REAC:R-DRE-1280215	0.030362411612723732	Cytokine Signaling in Immune system	REAC	30	ENSDARG00000102318	ENSDARG00000105261	ENSDARG00000098700	ENSDARG00000001303	ENSDARG00000006266	ENSDARG00000010207	ENSDARG00000010756	ENSDARG00000013078	ENSDARG00000014657	ENSDARG00000020609	ENSDARG00000022712	ENSDARG00000027552	ENSDARG00000028058	ENSDARG00000030173	ENSDARG00000031647	ENSDARG00000032725	ENSDARG00000033144	ENSDARG00000038585	ENSDARG00000041435	ENSDARG00000044619	ENSDARG00000044688	ENSDARG00000053131	ENSDARG00000054696	ENSDARG00000055588	ENSDARG00000070573	ENSDARG00000070914	ENSDARG00000086173	ENSDARG00000094433	ENSDARG00000100515	ENSDARG00000101413
cytoplasm	REAC:R-DRE-168249	0.03107225147668476	Innate Immune System	REAC	53	ENSDARG00000001437	ENSDARG00000007412	ENSDARG00000105261	ENSDARG00000098700	ENSDARG00000000631	ENSDARG00000001303	ENSDARG00000002021	ENSDARG00000002197	ENSDARG00000002344	ENSDARG00000004889	ENSDARG00000009612	ENSDARG00000010756	ENSDARG00000012535	ENSDARG00000014657	ENSDARG00000015551	ENSDARG00000019062	ENSDARG00000020609	ENSDARG00000021924	ENSDARG00000027063	ENSDARG00000027552	ENSDARG00000027777	ENSDARG00000028058	ENSDARG00000032725	ENSDARG00000033144	ENSDARG00000035352	ENSDARG00000039005	ENSDARG00000041435	ENSDARG00000044619	ENSDARG00000044688	ENSDARG00000052705	ENSDARG00000052741	ENSDARG00000054696	ENSDARG00000055588	ENSDARG00000056210	ENSDARG00000058358	ENSDARG00000062052	ENSDARG00000068726	ENSDARG00000068763	ENSDARG00000070573	ENSDARG00000070914	ENSDARG00000074849	ENSDARG00000075369	ENSDARG00000075745	ENSDARG00000075989
cytoplasm	REAC:R-DRE-6783589	0.036035731290198734	Interleukin-6 family signaling	REAC	3	ENSDARG00000102318	ENSDARG00000006266	ENSDARG00000022712
cytoplasm	REAC:R-DRE-168898	0.04063472614282128	Toll-like Receptor Cascades	REAC	11	ENSDARG00000105261	ENSDARG00000000631	ENSDARG00000010756	ENSDARG00000027552	ENSDARG00000028058	ENSDARG00000032725	ENSDARG00000041435	ENSDARG00000044688	ENSDARG00000070573	ENSDARG00000070914	ENSDARG00000101413
cytoplasm	REAC:R-DRE-202424	0.04129557012422914	Downstream TCR signaling	REAC	8	ENSDARG00000105261	ENSDARG00000001303	ENSDARG00000028058	ENSDARG00000032725	ENSDARG00000033144	ENSDARG00000041435	ENSDARG00000052741	ENSDARG00000054696
membrane	GO:0015075	7.610347631837382e-16	ion transmembrane transporter activity	MF	167	ENSDARG00000063905	ENSDARG00000001354	ENSDARG00000002285	ENSDARG00000003344	ENSDARG00000004455	ENSDARG00000005314	ENSDARG00000005463	ENSDARG00000005775	ENSDARG00000006760	ENSDARG00000007180	ENSDARG00000008212	ENSDARG00000008329	ENSDARG00000008398	ENSDARG00000008890	ENSDARG00000010477	ENSDARG00000010625	ENSDARG00000011113	ENSDARG00000011909	ENSDARG00000012390	ENSDARG00000012726	ENSDARG00000013252	ENSDARG00000013623	ENSDARG00000014655	ENSDARG00000014916	ENSDARG00000015174	ENSDARG00000016695	ENSDARG00000016699	ENSDARG00000016749	ENSDARG00000016934	ENSDARG00000017108	ENSDARG00000017254	ENSDARG00000018032	ENSDARG00000018534	ENSDARG00000019342	ENSDARG00000020450	ENSDARG00000020609	ENSDARG00000020847	ENSDARG00000022532	ENSDARG00000022995	ENSDARG00000023587	ENSDARG00000024139	ENSDARG00000025162	ENSDARG00000029457	ENSDARG00000029511
membrane	GO:0022890	2.0924094292116334e-15	inorganic cation transmembrane transporter activity	MF	131	ENSDARG00000063905	ENSDARG00000001354	ENSDARG00000002285	ENSDARG00000003344	ENSDARG00000004455	ENSDARG00000005314	ENSDARG00000005463	ENSDARG00000005775	ENSDARG00000006760	ENSDARG00000007180	ENSDARG00000008212	ENSDARG00000008329	ENSDARG00000008398	ENSDARG00000010477	ENSDARG00000011113	ENSDARG00000011909	ENSDARG00000012390	ENSDARG00000012726	ENSDARG00000014655	ENSDARG00000014916	ENSDARG00000015174	ENSDARG00000016695	ENSDARG00000016699	ENSDARG00000017108	ENSDARG00000017254	ENSDARG00000018032	ENSDARG00000018534	ENSDARG00000019342	ENSDARG00000020450	ENSDARG00000020609	ENSDARG00000020847	ENSDARG00000022532	ENSDARG00000023587	ENSDARG00000024139	ENSDARG00000025162	ENSDARG00000029457	ENSDARG00000029511	ENSDARG00000029718	ENSDARG00000030588	ENSDARG00000034588	ENSDARG00000036722	ENSDARG00000037427	ENSDARG00000037498	ENSDARG00000039482
membrane	GO:0008324	7.568791144489803e-15	cation transmembrane transporter activity	MF	134	ENSDARG00000063905	ENSDARG00000001354	ENSDARG00000002285	ENSDARG00000003344	ENSDARG00000004455	ENSDARG00000005314	ENSDARG00000005463	ENSDARG00000005775	ENSDARG00000006760	ENSDARG00000007180	ENSDARG00000008212	ENSDARG00000008329	ENSDARG00000008398	ENSDARG00000010477	ENSDARG00000011113	ENSDARG00000011909	ENSDARG00000012390	ENSDARG00000012726	ENSDARG00000014655	ENSDARG00000014916	ENSDARG00000015174	ENSDARG00000016695	ENSDARG00000016699	ENSDARG00000017108	ENSDARG00000017254	ENSDARG00000018032	ENSDARG00000018534	ENSDARG00000019342	ENSDARG00000020450	ENSDARG00000020609	ENSDARG00000020847	ENSDARG00000022532	ENSDARG00000023587	ENSDARG00000024139	ENSDARG00000025162	ENSDARG00000029457	ENSDARG00000029511	ENSDARG00000029718	ENSDARG00000030588	ENSDARG00000034588	ENSDARG00000036722	ENSDARG00000037059	ENSDARG00000037427	ENSDARG00000037498
membrane	GO:0015318	8.830809222785674e-15	inorganic molecular entity transmembrane transporter activity	MF	153	ENSDARG00000063905	ENSDARG00000001354	ENSDARG00000002285	ENSDARG00000003344	ENSDARG00000004455	ENSDARG00000005314	ENSDARG00000005463	ENSDARG00000005775	ENSDARG00000006760	ENSDARG00000007180	ENSDARG00000008212	ENSDARG00000008329	ENSDARG00000008398	ENSDARG00000010477	ENSDARG00000010625	ENSDARG00000011113	ENSDARG00000011909	ENSDARG00000012390	ENSDARG00000012726	ENSDARG00000013252	ENSDARG00000013623	ENSDARG00000014655	ENSDARG00000014916	ENSDARG00000015174	ENSDARG00000016695	ENSDARG00000016699	ENSDARG00000016934	ENSDARG00000017108	ENSDARG00000017254	ENSDARG00000018032	ENSDARG00000018534	ENSDARG00000019342	ENSDARG00000020450	ENSDARG00000020609	ENSDARG00000020847	ENSDARG00000022532	ENSDARG00000022995	ENSDARG00000023587	ENSDARG00000024139	ENSDARG00000025162	ENSDARG00000029457	ENSDARG00000029511	ENSDARG00000029718	ENSDARG00000030588
membrane	GO:0005215	1.654072614495068e-13	transporter activity	MF	225	ENSDARG00000001437	ENSDARG00000007412	ENSDARG00000063905	ENSDARG00000000551	ENSDARG00000001354	ENSDARG00000002285	ENSDARG00000003344	ENSDARG00000003925	ENSDARG00000004455	ENSDARG00000005314	ENSDARG00000005463	ENSDARG00000005775	ENSDARG00000006760	ENSDARG00000007180	ENSDARG00000007561	ENSDARG00000008212	ENSDARG00000008329	ENSDARG00000008398	ENSDARG00000008890	ENSDARG00000009459	ENSDARG00000010477	ENSDARG00000010625	ENSDARG00000011113	ENSDARG00000011909	ENSDARG00000012390	ENSDARG00000012726	ENSDARG00000013252	ENSDARG00000013623	ENSDARG00000014655	ENSDARG00000014916	ENSDARG00000015174	ENSDARG00000015946	ENSDARG00000016695	ENSDARG00000016699	ENSDARG00000016749	ENSDARG00000016934	ENSDARG00000017108	ENSDARG00000017180	ENSDARG00000017254	ENSDARG00000017398	ENSDARG00000017927	ENSDARG00000018032	ENSDARG00000018534	ENSDARG00000019342
membrane	GO:0022857	1.9000484244083602e-13	transmembrane transporter activity	MF	213	ENSDARG00000001437	ENSDARG00000007412	ENSDARG00000063905	ENSDARG00000000551	ENSDARG00000001354	ENSDARG00000002285	ENSDARG00000003344	ENSDARG00000003925	ENSDARG00000004455	ENSDARG00000005314	ENSDARG00000005463	ENSDARG00000005775	ENSDARG00000006760	ENSDARG00000007180	ENSDARG00000007561	ENSDARG00000008212	ENSDARG00000008329	ENSDARG00000008398	ENSDARG00000008890	ENSDARG00000009459	ENSDARG00000010477	ENSDARG00000010625	ENSDARG00000011113	ENSDARG00000011909	ENSDARG00000012390	ENSDARG00000012726	ENSDARG00000013252	ENSDARG00000013623	ENSDARG00000014655	ENSDARG00000014916	ENSDARG00000015174	ENSDARG00000015946	ENSDARG00000016695	ENSDARG00000016699	ENSDARG00000016749	ENSDARG00000016934	ENSDARG00000017108	ENSDARG00000017254	ENSDARG00000017398	ENSDARG00000017927	ENSDARG00000018032	ENSDARG00000018534	ENSDARG00000019342	ENSDARG00000020450
membrane	GO:0070851	0.00009082008737352104	growth factor receptor binding	MF	21	ENSDARG00000102318	ENSDARG00000098700	ENSDARG00000034165	ENSDARG00000034700	ENSDARG00000038139	ENSDARG00000056624	ENSDARG00000063207	ENSDARG00000074535	ENSDARG00000076853	ENSDARG00000077588	ENSDARG00000077677	ENSDARG00000078527	ENSDARG00000089536	ENSDARG00000090408	ENSDARG00000098112	ENSDARG00000104992	ENSDARG00000110069	ENSDARG00000112095	ENSDARG00000113077	ENSDARG00000116070	ENSDARG00000116445
membrane	GO:0022853	0.009473860709540672	active ion transmembrane transporter activity	MF	33	ENSDARG00000063905	ENSDARG00000001354	ENSDARG00000006760	ENSDARG00000014916	ENSDARG00000016749	ENSDARG00000018534	ENSDARG00000030588	ENSDARG00000032577	ENSDARG00000036722	ENSDARG00000045601	ENSDARG00000054609	ENSDARG00000054658	ENSDARG00000055313	ENSDARG00000058780	ENSDARG00000060879	ENSDARG00000061896	ENSDARG00000068372	ENSDARG00000075618	ENSDARG00000075948	ENSDARG00000078157	ENSDARG00000078187	ENSDARG00000086104	ENSDARG00000094546	ENSDARG00000098096	ENSDARG00000098438	ENSDARG00000100780	ENSDARG00000101014	ENSDARG00000101156	ENSDARG00000102283	ENSDARG00000104108	ENSDARG00000105648	ENSDARG00000110026	ENSDARG00000114611
membrane	GO:0005102	0.021304658362609776	signaling receptor binding	MF	113	ENSDARG00000102318	ENSDARG00000098700	ENSDARG00000000189	ENSDARG00000002494	ENSDARG00000005050	ENSDARG00000007743	ENSDARG00000009087	ENSDARG00000011533	ENSDARG00000012942	ENSDARG00000013168	ENSDARG00000014103	ENSDARG00000014246	ENSDARG00000020483	ENSDARG00000021389	ENSDARG00000022689	ENSDARG00000022858	ENSDARG00000028507	ENSDARG00000030289	ENSDARG00000031372	ENSDARG00000033635	ENSDARG00000034165	ENSDARG00000034700	ENSDARG00000035435	ENSDARG00000036628	ENSDARG00000037337	ENSDARG00000037487	ENSDARG00000038139	ENSDARG00000038283	ENSDARG00000042277	ENSDARG00000043130	ENSDARG00000045070	ENSDARG00000045483	ENSDARG00000045958	ENSDARG00000053232	ENSDARG00000054968	ENSDARG00000055136	ENSDARG00000055381	ENSDARG00000056624	ENSDARG00000056767	ENSDARG00000058068	ENSDARG00000058682	ENSDARG00000058821	ENSDARG00000061471	ENSDARG00000061956
membrane	GO:0007154	4.0891883426920373e-185	cell communication	BP	1109	ENSDARG00000102318	ENSDARG00000098700	ENSDARG00000000189	ENSDARG00000000638	ENSDARG00000001452	ENSDARG00000001906	ENSDARG00000002193	ENSDARG00000002494	ENSDARG00000002533	ENSDARG00000002690	ENSDARG00000002956	ENSDARG00000002959	ENSDARG00000003020	ENSDARG00000003090	ENSDARG00000003553	ENSDARG00000003705	ENSDARG00000003925	ENSDARG00000003944	ENSDARG00000003989	ENSDARG00000004150	ENSDARG00000004232	ENSDARG00000004280	ENSDARG00000004392	ENSDARG00000004445	ENSDARG00000004451	ENSDARG00000004455	ENSDARG00000004598	ENSDARG00000004618	ENSDARG00000005050	ENSDARG00000005371	ENSDARG00000005479	ENSDARG00000005522	ENSDARG00000005704	ENSDARG00000005775	ENSDARG00000005780	ENSDARG00000006202	ENSDARG00000006341	ENSDARG00000006353	ENSDARG00000006607	ENSDARG00000006894	ENSDARG00000006921	ENSDARG00000007195	ENSDARG00000007231	ENSDARG00000007358
membrane	GO:0023052	4.0891883426920373e-185	signaling	BP	1104	ENSDARG00000102318	ENSDARG00000098700	ENSDARG00000000189	ENSDARG00000000638	ENSDARG00000001452	ENSDARG00000001906	ENSDARG00000002193	ENSDARG00000002494	ENSDARG00000002533	ENSDARG00000002690	ENSDARG00000002956	ENSDARG00000002959	ENSDARG00000003020	ENSDARG00000003090	ENSDARG00000003553	ENSDARG00000003705	ENSDARG00000003925	ENSDARG00000003944	ENSDARG00000003989	ENSDARG00000004150	ENSDARG00000004280	ENSDARG00000004392	ENSDARG00000004445	ENSDARG00000004451	ENSDARG00000004455	ENSDARG00000004598	ENSDARG00000004618	ENSDARG00000005050	ENSDARG00000005371	ENSDARG00000005479	ENSDARG00000005522	ENSDARG00000005704	ENSDARG00000005775	ENSDARG00000005780	ENSDARG00000006202	ENSDARG00000006341	ENSDARG00000006353	ENSDARG00000006607	ENSDARG00000006894	ENSDARG00000006921	ENSDARG00000007195	ENSDARG00000007231	ENSDARG00000007358	ENSDARG00000007436
membrane	GO:0007165	7.324487637825025e-181	signal transduction	BP	1061	ENSDARG00000102318	ENSDARG00000098700	ENSDARG00000000189	ENSDARG00000000638	ENSDARG00000001452	ENSDARG00000001906	ENSDARG00000002193	ENSDARG00000002494	ENSDARG00000002533	ENSDARG00000002690	ENSDARG00000002956	ENSDARG00000002959	ENSDARG00000003090	ENSDARG00000003553	ENSDARG00000003705	ENSDARG00000003944	ENSDARG00000003989	ENSDARG00000004150	ENSDARG00000004280	ENSDARG00000004392	ENSDARG00000004445	ENSDARG00000004451	ENSDARG00000004455	ENSDARG00000004598	ENSDARG00000005050	ENSDARG00000005371	ENSDARG00000005479	ENSDARG00000005522	ENSDARG00000005704	ENSDARG00000005780	ENSDARG00000006202	ENSDARG00000006341	ENSDARG00000006353	ENSDARG00000006607	ENSDARG00000006894	ENSDARG00000006921	ENSDARG00000007195	ENSDARG00000007231	ENSDARG00000007358	ENSDARG00000007436	ENSDARG00000007490	ENSDARG00000007582	ENSDARG00000007743	ENSDARG00000007764
membrane	GO:0050896	1.6980976677802723e-148	response to stimulus	BP	1200	ENSDARG00000102318	ENSDARG00000098700	ENSDARG00000000189	ENSDARG00000000460	ENSDARG00000000638	ENSDARG00000001452	ENSDARG00000001906	ENSDARG00000002193	ENSDARG00000002494	ENSDARG00000002533	ENSDARG00000002690	ENSDARG00000002956	ENSDARG00000002959	ENSDARG00000003090	ENSDARG00000003553	ENSDARG00000003705	ENSDARG00000003944	ENSDARG00000003989	ENSDARG00000004150	ENSDARG00000004280	ENSDARG00000004392	ENSDARG00000004445	ENSDARG00000004451	ENSDARG00000004455	ENSDARG00000004598	ENSDARG00000005050	ENSDARG00000005371	ENSDARG00000005463	ENSDARG00000005479	ENSDARG00000005522	ENSDARG00000005704	ENSDARG00000005775	ENSDARG00000005780	ENSDARG00000006202	ENSDARG00000006341	ENSDARG00000006353	ENSDARG00000006607	ENSDARG00000006877	ENSDARG00000006894	ENSDARG00000006921	ENSDARG00000007180	ENSDARG00000007195	ENSDARG00000007231	ENSDARG00000007358
membrane	GO:0051716	3.2884435214416915e-148	cellular response to stimulus	BP	1095	ENSDARG00000102318	ENSDARG00000098700	ENSDARG00000000189	ENSDARG00000000638	ENSDARG00000001452	ENSDARG00000001906	ENSDARG00000002193	ENSDARG00000002494	ENSDARG00000002533	ENSDARG00000002690	ENSDARG00000002956	ENSDARG00000002959	ENSDARG00000003090	ENSDARG00000003553	ENSDARG00000003705	ENSDARG00000003944	ENSDARG00000003989	ENSDARG00000004150	ENSDARG00000004280	ENSDARG00000004392	ENSDARG00000004445	ENSDARG00000004451	ENSDARG00000004455	ENSDARG00000004598	ENSDARG00000005050	ENSDARG00000005371	ENSDARG00000005479	ENSDARG00000005522	ENSDARG00000005704	ENSDARG00000005780	ENSDARG00000006202	ENSDARG00000006341	ENSDARG00000006353	ENSDARG00000006607	ENSDARG00000006894	ENSDARG00000006921	ENSDARG00000007195	ENSDARG00000007231	ENSDARG00000007358	ENSDARG00000007436	ENSDARG00000007490	ENSDARG00000007582	ENSDARG00000007743	ENSDARG00000007753
membrane	GO:0007166	1.0402730243604568e-66	cell surface receptor signaling pathway	BP	386	ENSDARG00000102318	ENSDARG00000098700	ENSDARG00000000189	ENSDARG00000001452	ENSDARG00000002494	ENSDARG00000002533	ENSDARG00000002956	ENSDARG00000002959	ENSDARG00000003989	ENSDARG00000004445	ENSDARG00000004455	ENSDARG00000005050	ENSDARG00000006202	ENSDARG00000006353	ENSDARG00000006921	ENSDARG00000007195	ENSDARG00000007231	ENSDARG00000007358	ENSDARG00000007743	ENSDARG00000008434	ENSDARG00000008735	ENSDARG00000009087	ENSDARG00000010477	ENSDARG00000010514	ENSDARG00000010791	ENSDARG00000011188	ENSDARG00000011473	ENSDARG00000011533	ENSDARG00000011571	ENSDARG00000011941	ENSDARG00000011948	ENSDARG00000012248	ENSDARG00000012353	ENSDARG00000012942	ENSDARG00000013168	ENSDARG00000013653	ENSDARG00000013838	ENSDARG00000013847	ENSDARG00000014103	ENSDARG00000014246	ENSDARG00000014929	ENSDARG00000014986	ENSDARG00000015502	ENSDARG00000016651
membrane	GO:0042221	1.7305775974911492e-56	response to chemical	BP	384	ENSDARG00000098700	ENSDARG00000000189	ENSDARG00000001906	ENSDARG00000003090	ENSDARG00000003553	ENSDARG00000003989	ENSDARG00000004455	ENSDARG00000004598	ENSDARG00000005463	ENSDARG00000005479	ENSDARG00000005775	ENSDARG00000007180	ENSDARG00000007358	ENSDARG00000007753	ENSDARG00000009087	ENSDARG00000009387	ENSDARG00000010477	ENSDARG00000010514	ENSDARG00000011091	ENSDARG00000011188	ENSDARG00000011434	ENSDARG00000011533	ENSDARG00000012248	ENSDARG00000012535	ENSDARG00000013210	ENSDARG00000013647	ENSDARG00000013838	ENSDARG00000014858	ENSDARG00000014986	ENSDARG00000015174	ENSDARG00000016065	ENSDARG00000016095	ENSDARG00000016651	ENSDARG00000016695	ENSDARG00000016699	ENSDARG00000016769	ENSDARG00000017007	ENSDARG00000017494	ENSDARG00000017722	ENSDARG00000018179	ENSDARG00000018228	ENSDARG00000018423	ENSDARG00000018485	ENSDARG00000018521
membrane	GO:0050794	2.0843918105519836e-35	regulation of cellular process	BP	1200	ENSDARG00000001437	ENSDARG00000102318	ENSDARG00000105261	ENSDARG00000098700	ENSDARG00000000189	ENSDARG00000000567	ENSDARG00000000638	ENSDARG00000001452	ENSDARG00000001906	ENSDARG00000002193	ENSDARG00000002285	ENSDARG00000002494	ENSDARG00000002533	ENSDARG00000002690	ENSDARG00000002956	ENSDARG00000002959	ENSDARG00000003020	ENSDARG00000003090	ENSDARG00000003553	ENSDARG00000003705	ENSDARG00000003944	ENSDARG00000003989	ENSDARG00000004150	ENSDARG00000004280	ENSDARG00000004296	ENSDARG00000004392	ENSDARG00000004445	ENSDARG00000004451	ENSDARG00000004455	ENSDARG00000004598	ENSDARG00000004621	ENSDARG00000005050	ENSDARG00000005371	ENSDARG00000005479	ENSDARG00000005522	ENSDARG00000005704	ENSDARG00000005775	ENSDARG00000005780	ENSDARG00000005789	ENSDARG00000006008	ENSDARG00000006109	ENSDARG00000006202	ENSDARG00000006341	ENSDARG00000006353
membrane	GO:0010033	1.7638529198862927e-29	response to organic substance	BP	230	ENSDARG00000098700	ENSDARG00000001906	ENSDARG00000003553	ENSDARG00000003989	ENSDARG00000004455	ENSDARG00000007358	ENSDARG00000009087	ENSDARG00000010477	ENSDARG00000010514	ENSDARG00000011091	ENSDARG00000011188	ENSDARG00000011434	ENSDARG00000012248	ENSDARG00000013210	ENSDARG00000013838	ENSDARG00000014858	ENSDARG00000014986	ENSDARG00000016065	ENSDARG00000016095	ENSDARG00000016651	ENSDARG00000016695	ENSDARG00000016769	ENSDARG00000017007	ENSDARG00000017494	ENSDARG00000017722	ENSDARG00000018179	ENSDARG00000018228	ENSDARG00000018423	ENSDARG00000018569	ENSDARG00000018616	ENSDARG00000018968	ENSDARG00000019660	ENSDARG00000019728	ENSDARG00000019742	ENSDARG00000019941	ENSDARG00000020483	ENSDARG00000021924	ENSDARG00000022048	ENSDARG00000023526	ENSDARG00000024139	ENSDARG00000024314	ENSDARG00000025147	ENSDARG00000025858	ENSDARG00000027423
membrane	GO:0050789	1.7847227914404495e-26	regulation of biological process	BP	1231	ENSDARG00000001437	ENSDARG00000102318	ENSDARG00000105261	ENSDARG00000098700	ENSDARG00000000189	ENSDARG00000000567	ENSDARG00000000638	ENSDARG00000001452	ENSDARG00000001906	ENSDARG00000001913	ENSDARG00000002193	ENSDARG00000002285	ENSDARG00000002494	ENSDARG00000002533	ENSDARG00000002690	ENSDARG00000002956	ENSDARG00000002959	ENSDARG00000003020	ENSDARG00000003090	ENSDARG00000003553	ENSDARG00000003705	ENSDARG00000003944	ENSDARG00000003989	ENSDARG00000004150	ENSDARG00000004280	ENSDARG00000004296	ENSDARG00000004392	ENSDARG00000004445	ENSDARG00000004451	ENSDARG00000004455	ENSDARG00000004598	ENSDARG00000004621	ENSDARG00000005050	ENSDARG00000005371	ENSDARG00000005479	ENSDARG00000005522	ENSDARG00000005704	ENSDARG00000005739	ENSDARG00000005775	ENSDARG00000005780	ENSDARG00000005789	ENSDARG00000006008	ENSDARG00000006109	ENSDARG00000006202
membrane	GO:0071310	2.2602611440618073e-26	cellular response to organic substance	BP	196	ENSDARG00000098700	ENSDARG00000001906	ENSDARG00000003553	ENSDARG00000003989	ENSDARG00000007358	ENSDARG00000009087	ENSDARG00000010514	ENSDARG00000011091	ENSDARG00000011188	ENSDARG00000011434	ENSDARG00000012248	ENSDARG00000013210	ENSDARG00000013838	ENSDARG00000014858	ENSDARG00000014986	ENSDARG00000016095	ENSDARG00000016651	ENSDARG00000017007	ENSDARG00000017494	ENSDARG00000018179	ENSDARG00000018228	ENSDARG00000018423	ENSDARG00000018569	ENSDARG00000018616	ENSDARG00000018968	ENSDARG00000019660	ENSDARG00000019728	ENSDARG00000019742	ENSDARG00000021924	ENSDARG00000022048	ENSDARG00000024314	ENSDARG00000025147	ENSDARG00000027423	ENSDARG00000027587	ENSDARG00000029476	ENSDARG00000029688	ENSDARG00000029994	ENSDARG00000031761	ENSDARG00000032131	ENSDARG00000032389	ENSDARG00000034013	ENSDARG00000034700	ENSDARG00000035415	ENSDARG00000035435
membrane	GO:0065007	2.636700401748529e-26	biological regulation	BP	1303	ENSDARG00000001437	ENSDARG00000102318	ENSDARG00000105261	ENSDARG00000098700	ENSDARG00000000189	ENSDARG00000000567	ENSDARG00000000638	ENSDARG00000001452	ENSDARG00000001906	ENSDARG00000001913	ENSDARG00000002193	ENSDARG00000002285	ENSDARG00000002494	ENSDARG00000002533	ENSDARG00000002600	ENSDARG00000002690	ENSDARG00000002956	ENSDARG00000002959	ENSDARG00000003020	ENSDARG00000003090	ENSDARG00000003553	ENSDARG00000003681	ENSDARG00000003705	ENSDARG00000003944	ENSDARG00000003989	ENSDARG00000004150	ENSDARG00000004280	ENSDARG00000004296	ENSDARG00000004392	ENSDARG00000004445	ENSDARG00000004451	ENSDARG00000004455	ENSDARG00000004598	ENSDARG00000004618	ENSDARG00000004621	ENSDARG00000005050	ENSDARG00000005371	ENSDARG00000005463	ENSDARG00000005479	ENSDARG00000005522	ENSDARG00000005704	ENSDARG00000005739	ENSDARG00000005775	ENSDARG00000005780
membrane	GO:0051179	1.886973006146408e-22	localization	BP	602	ENSDARG00000001437	ENSDARG00000007412	ENSDARG00000098700	ENSDARG00000000189	ENSDARG00000000551	ENSDARG00000000837	ENSDARG00000001354	ENSDARG00000001452	ENSDARG00000001804	ENSDARG00000002285	ENSDARG00000002494	ENSDARG00000002690	ENSDARG00000003020	ENSDARG00000003175	ENSDARG00000003219	ENSDARG00000003307	ENSDARG00000003344	ENSDARG00000003705	ENSDARG00000003925	ENSDARG00000004405	ENSDARG00000004455	ENSDARG00000004618	ENSDARG00000004789	ENSDARG00000004891	ENSDARG00000005314	ENSDARG00000005463	ENSDARG00000005739	ENSDARG00000005775	ENSDARG00000005789	ENSDARG00000006094	ENSDARG00000006257	ENSDARG00000006353	ENSDARG00000006760	ENSDARG00000006786	ENSDARG00000006869	ENSDARG00000006915	ENSDARG00000006921	ENSDARG00000007180	ENSDARG00000007231	ENSDARG00000007250	ENSDARG00000007358	ENSDARG00000007425	ENSDARG00000007561	ENSDARG00000007906
membrane	GO:0070887	2.718931292592032e-22	cellular response to chemical stimulus	BP	219	ENSDARG00000098700	ENSDARG00000001906	ENSDARG00000003553	ENSDARG00000003989	ENSDARG00000007358	ENSDARG00000007753	ENSDARG00000009087	ENSDARG00000010514	ENSDARG00000011091	ENSDARG00000011188	ENSDARG00000011434	ENSDARG00000012248	ENSDARG00000012535	ENSDARG00000013210	ENSDARG00000013838	ENSDARG00000014858	ENSDARG00000014986	ENSDARG00000015174	ENSDARG00000016095	ENSDARG00000016651	ENSDARG00000017007	ENSDARG00000017494	ENSDARG00000017722	ENSDARG00000018179	ENSDARG00000018228	ENSDARG00000018423	ENSDARG00000018485	ENSDARG00000018569	ENSDARG00000018616	ENSDARG00000018968	ENSDARG00000019660	ENSDARG00000019728	ENSDARG00000019742	ENSDARG00000021924	ENSDARG00000022048	ENSDARG00000022631	ENSDARG00000024314	ENSDARG00000025147	ENSDARG00000027423	ENSDARG00000027587	ENSDARG00000029476	ENSDARG00000029688	ENSDARG00000029994	ENSDARG00000031761
membrane	GO:0032501	1.3587490645140245e-19	multicellular organismal process	BP	586	ENSDARG00000001437	ENSDARG00000007412	ENSDARG00000102318	ENSDARG00000000189	ENSDARG00000000638	ENSDARG00000002193	ENSDARG00000002285	ENSDARG00000002533	ENSDARG00000003020	ENSDARG00000003090	ENSDARG00000003307	ENSDARG00000003655	ENSDARG00000003705	ENSDARG00000004455	ENSDARG00000004470	ENSDARG00000004598	ENSDARG00000004621	ENSDARG00000004789	ENSDARG00000005050	ENSDARG00000005112	ENSDARG00000005479	ENSDARG00000005739	ENSDARG00000005775	ENSDARG00000005789	ENSDARG00000006008	ENSDARG00000006202	ENSDARG00000006257	ENSDARG00000006341	ENSDARG00000006353	ENSDARG00000006604	ENSDARG00000006636	ENSDARG00000006877	ENSDARG00000006894	ENSDARG00000006921	ENSDARG00000007231	ENSDARG00000007358	ENSDARG00000007425	ENSDARG00000007436	ENSDARG00000007490	ENSDARG00000007561	ENSDARG00000007743	ENSDARG00000007906	ENSDARG00000008029	ENSDARG00000008127
membrane	GO:0014070	2.6155423546753883e-17	response to organic cyclic compound	BP	70	ENSDARG00000098700	ENSDARG00000001906	ENSDARG00000004455	ENSDARG00000010477	ENSDARG00000011091	ENSDARG00000013210	ENSDARG00000014858	ENSDARG00000016065	ENSDARG00000016095	ENSDARG00000016695	ENSDARG00000018228	ENSDARG00000020483	ENSDARG00000023526	ENSDARG00000024139	ENSDARG00000025858	ENSDARG00000027587	ENSDARG00000029718	ENSDARG00000029994	ENSDARG00000032131	ENSDARG00000035820	ENSDARG00000037159	ENSDARG00000037292	ENSDARG00000037576	ENSDARG00000038363	ENSDARG00000038918	ENSDARG00000039434	ENSDARG00000040433	ENSDARG00000042452	ENSDARG00000044752	ENSDARG00000052056	ENSDARG00000053648	ENSDARG00000056284	ENSDARG00000056926	ENSDARG00000056949	ENSDARG00000057029	ENSDARG00000057098	ENSDARG00000058165	ENSDARG00000059090	ENSDARG00000061940	ENSDARG00000067925	ENSDARG00000069254	ENSDARG00000069598	ENSDARG00000071298	ENSDARG00000071640
membrane	GO:0009605	8.023137849514919e-16	response to external stimulus	BP	195	ENSDARG00000098700	ENSDARG00000000189	ENSDARG00000000460	ENSDARG00000000638	ENSDARG00000001906	ENSDARG00000002193	ENSDARG00000005479	ENSDARG00000005775	ENSDARG00000006877	ENSDARG00000007358	ENSDARG00000007561	ENSDARG00000008127	ENSDARG00000009387	ENSDARG00000010514	ENSDARG00000011533	ENSDARG00000011564	ENSDARG00000012248	ENSDARG00000013647	ENSDARG00000014914	ENSDARG00000015546	ENSDARG00000016065	ENSDARG00000016699	ENSDARG00000017274	ENSDARG00000018327	ENSDARG00000018569	ENSDARG00000019742	ENSDARG00000019881	ENSDARG00000020483	ENSDARG00000021150	ENSDARG00000021539	ENSDARG00000022048	ENSDARG00000023526	ENSDARG00000025468	ENSDARG00000027041	ENSDARG00000027822	ENSDARG00000028118	ENSDARG00000028333	ENSDARG00000028401	ENSDARG00000029476	ENSDARG00000029482	ENSDARG00000030867	ENSDARG00000031751	ENSDARG00000031783	ENSDARG00000032246
membrane	GO:0006810	1.0207488189212172e-14	transport	BP	469	ENSDARG00000001437	ENSDARG00000007412	ENSDARG00000000551	ENSDARG00000000837	ENSDARG00000001354	ENSDARG00000001804	ENSDARG00000002285	ENSDARG00000002690	ENSDARG00000003175	ENSDARG00000003219	ENSDARG00000003307	ENSDARG00000003344	ENSDARG00000003705	ENSDARG00000003925	ENSDARG00000004405	ENSDARG00000004455	ENSDARG00000004618	ENSDARG00000004789	ENSDARG00000004891	ENSDARG00000005314	ENSDARG00000005463	ENSDARG00000005739	ENSDARG00000005775	ENSDARG00000005789	ENSDARG00000006094	ENSDARG00000006257	ENSDARG00000006760	ENSDARG00000006786	ENSDARG00000006869	ENSDARG00000006915	ENSDARG00000006921	ENSDARG00000007180	ENSDARG00000007231	ENSDARG00000007250	ENSDARG00000007425	ENSDARG00000007561	ENSDARG00000007906	ENSDARG00000008170	ENSDARG00000008212	ENSDARG00000008329	ENSDARG00000008398	ENSDARG00000008890	ENSDARG00000009087	ENSDARG00000009459
membrane	GO:0051234	2.2411192632781133e-14	establishment of localization	BP	472	ENSDARG00000001437	ENSDARG00000007412	ENSDARG00000000551	ENSDARG00000000837	ENSDARG00000001354	ENSDARG00000001804	ENSDARG00000002285	ENSDARG00000002690	ENSDARG00000003175	ENSDARG00000003219	ENSDARG00000003307	ENSDARG00000003344	ENSDARG00000003705	ENSDARG00000003925	ENSDARG00000004405	ENSDARG00000004455	ENSDARG00000004618	ENSDARG00000004789	ENSDARG00000004891	ENSDARG00000005314	ENSDARG00000005463	ENSDARG00000005739	ENSDARG00000005775	ENSDARG00000005789	ENSDARG00000006094	ENSDARG00000006257	ENSDARG00000006760	ENSDARG00000006786	ENSDARG00000006869	ENSDARG00000006915	ENSDARG00000006921	ENSDARG00000007180	ENSDARG00000007231	ENSDARG00000007250	ENSDARG00000007425	ENSDARG00000007561	ENSDARG00000007906	ENSDARG00000008170	ENSDARG00000008212	ENSDARG00000008329	ENSDARG00000008398	ENSDARG00000008890	ENSDARG00000009087	ENSDARG00000009459
membrane	GO:1901700	5.747818104800246e-14	response to oxygen-containing compound	BP	96	ENSDARG00000098700	ENSDARG00000001906	ENSDARG00000003553	ENSDARG00000003989	ENSDARG00000004455	ENSDARG00000010477	ENSDARG00000011091	ENSDARG00000011434	ENSDARG00000013210	ENSDARG00000014858	ENSDARG00000016095	ENSDARG00000016651	ENSDARG00000016695	ENSDARG00000017007	ENSDARG00000017722	ENSDARG00000018228	ENSDARG00000018616	ENSDARG00000019742	ENSDARG00000020483	ENSDARG00000022048	ENSDARG00000023526	ENSDARG00000024139	ENSDARG00000027423	ENSDARG00000027587	ENSDARG00000029476	ENSDARG00000029718	ENSDARG00000029994	ENSDARG00000032131	ENSDARG00000035415	ENSDARG00000035552	ENSDARG00000035820	ENSDARG00000037033	ENSDARG00000037292	ENSDARG00000037576	ENSDARG00000038116	ENSDARG00000038363	ENSDARG00000038918	ENSDARG00000040433	ENSDARG00000042452	ENSDARG00000043182	ENSDARG00000044752	ENSDARG00000045443	ENSDARG00000052056	ENSDARG00000053648
membrane	GO:0034097	7.840850752308738e-14	response to cytokine	BP	67	ENSDARG00000098700	ENSDARG00000007358	ENSDARG00000009087	ENSDARG00000010514	ENSDARG00000018569	ENSDARG00000023526	ENSDARG00000035435	ENSDARG00000036628	ENSDARG00000038541	ENSDARG00000038968	ENSDARG00000039436	ENSDARG00000039439	ENSDARG00000040643	ENSDARG00000042138	ENSDARG00000052088	ENSDARG00000052157	ENSDARG00000052158	ENSDARG00000052413	ENSDARG00000052988	ENSDARG00000053131	ENSDARG00000053624	ENSDARG00000053702	ENSDARG00000054847	ENSDARG00000054968	ENSDARG00000054975	ENSDARG00000055186	ENSDARG00000058503	ENSDARG00000058774	ENSDARG00000059410	ENSDARG00000068681	ENSDARG00000068711	ENSDARG00000068858	ENSDARG00000069311	ENSDARG00000070668	ENSDARG00000070669	ENSDARG00000070755	ENSDARG00000073950	ENSDARG00000074850	ENSDARG00000075181	ENSDARG00000075536	ENSDARG00000075541	ENSDARG00000075720	ENSDARG00000076800	ENSDARG00000078177
membrane	GO:1901701	2.344844463095491e-13	cellular response to oxygen-containing compound	BP	79	ENSDARG00000098700	ENSDARG00000001906	ENSDARG00000003553	ENSDARG00000003989	ENSDARG00000011091	ENSDARG00000011434	ENSDARG00000013210	ENSDARG00000014858	ENSDARG00000016095	ENSDARG00000016651	ENSDARG00000017007	ENSDARG00000017722	ENSDARG00000018228	ENSDARG00000018616	ENSDARG00000019742	ENSDARG00000022048	ENSDARG00000027423	ENSDARG00000027587	ENSDARG00000029476	ENSDARG00000029994	ENSDARG00000032131	ENSDARG00000035415	ENSDARG00000035552	ENSDARG00000035820	ENSDARG00000037033	ENSDARG00000037292	ENSDARG00000037576	ENSDARG00000038116	ENSDARG00000038363	ENSDARG00000038918	ENSDARG00000043182	ENSDARG00000045443	ENSDARG00000052056	ENSDARG00000053648	ENSDARG00000056284	ENSDARG00000056926	ENSDARG00000056949	ENSDARG00000057029	ENSDARG00000057098	ENSDARG00000058165	ENSDARG00000059090	ENSDARG00000059236	ENSDARG00000061940	ENSDARG00000062377
membrane	GO:1901698	2.8727001653445904e-13	response to nitrogen compound	BP	86	ENSDARG00000098700	ENSDARG00000001906	ENSDARG00000003553	ENSDARG00000003989	ENSDARG00000004455	ENSDARG00000010477	ENSDARG00000011091	ENSDARG00000013210	ENSDARG00000014858	ENSDARG00000016065	ENSDARG00000016095	ENSDARG00000016651	ENSDARG00000016695	ENSDARG00000016769	ENSDARG00000017007	ENSDARG00000017722	ENSDARG00000018228	ENSDARG00000018616	ENSDARG00000019941	ENSDARG00000020483	ENSDARG00000024139	ENSDARG00000024314	ENSDARG00000027423	ENSDARG00000027587	ENSDARG00000029718	ENSDARG00000029994	ENSDARG00000032131	ENSDARG00000035552	ENSDARG00000035820	ENSDARG00000037159	ENSDARG00000037292	ENSDARG00000037576	ENSDARG00000038116	ENSDARG00000038363	ENSDARG00000038918	ENSDARG00000039363	ENSDARG00000039434	ENSDARG00000042401	ENSDARG00000042452	ENSDARG00000044752	ENSDARG00000045443	ENSDARG00000052056	ENSDARG00000053648	ENSDARG00000056284
membrane	GO:0006955	3.687587647807262e-13	immune response	BP	132	ENSDARG00000102318	ENSDARG00000098700	ENSDARG00000007358	ENSDARG00000007743	ENSDARG00000009087	ENSDARG00000010514	ENSDARG00000016065	ENSDARG00000018327	ENSDARG00000018569	ENSDARG00000019591	ENSDARG00000019742	ENSDARG00000020483	ENSDARG00000022048	ENSDARG00000026335	ENSDARG00000029461	ENSDARG00000029993	ENSDARG00000031745	ENSDARG00000032639	ENSDARG00000036628	ENSDARG00000037473	ENSDARG00000037487	ENSDARG00000037758	ENSDARG00000038541	ENSDARG00000038938	ENSDARG00000038968	ENSDARG00000040249	ENSDARG00000040643	ENSDARG00000042984	ENSDARG00000043182	ENSDARG00000043586	ENSDARG00000044415	ENSDARG00000044490	ENSDARG00000044694	ENSDARG00000051760	ENSDARG00000052088	ENSDARG00000052322	ENSDARG00000052988	ENSDARG00000053131	ENSDARG00000053136	ENSDARG00000053911	ENSDARG00000053928	ENSDARG00000053938	ENSDARG00000054847	ENSDARG00000054968
membrane	GO:0019221	6.927634098249314e-13	cytokine-mediated signaling pathway	BP	60	ENSDARG00000098700	ENSDARG00000007358	ENSDARG00000009087	ENSDARG00000010514	ENSDARG00000018569	ENSDARG00000035435	ENSDARG00000036628	ENSDARG00000038541	ENSDARG00000038968	ENSDARG00000039436	ENSDARG00000039439	ENSDARG00000040643	ENSDARG00000052088	ENSDARG00000052157	ENSDARG00000052158	ENSDARG00000052413	ENSDARG00000052988	ENSDARG00000053131	ENSDARG00000053624	ENSDARG00000053702	ENSDARG00000054847	ENSDARG00000054975	ENSDARG00000055186	ENSDARG00000058503	ENSDARG00000058774	ENSDARG00000059410	ENSDARG00000068681	ENSDARG00000068711	ENSDARG00000068858	ENSDARG00000069311	ENSDARG00000070668	ENSDARG00000070669	ENSDARG00000070755	ENSDARG00000073950	ENSDARG00000074850	ENSDARG00000075181	ENSDARG00000075536	ENSDARG00000075720	ENSDARG00000076800	ENSDARG00000078177	ENSDARG00000079829	ENSDARG00000080020	ENSDARG00000087474	ENSDARG00000087509
membrane	GO:0071345	9.174391430868676e-13	cellular response to cytokine stimulus	BP	61	ENSDARG00000098700	ENSDARG00000007358	ENSDARG00000009087	ENSDARG00000010514	ENSDARG00000018569	ENSDARG00000035435	ENSDARG00000036628	ENSDARG00000038541	ENSDARG00000038968	ENSDARG00000039436	ENSDARG00000039439	ENSDARG00000040643	ENSDARG00000052088	ENSDARG00000052157	ENSDARG00000052158	ENSDARG00000052413	ENSDARG00000052988	ENSDARG00000053131	ENSDARG00000053624	ENSDARG00000053702	ENSDARG00000054847	ENSDARG00000054968	ENSDARG00000054975	ENSDARG00000055186	ENSDARG00000058503	ENSDARG00000058774	ENSDARG00000059410	ENSDARG00000068681	ENSDARG00000068711	ENSDARG00000068858	ENSDARG00000069311	ENSDARG00000070668	ENSDARG00000070669	ENSDARG00000070755	ENSDARG00000073950	ENSDARG00000074850	ENSDARG00000075181	ENSDARG00000075536	ENSDARG00000075720	ENSDARG00000076800	ENSDARG00000078177	ENSDARG00000079829	ENSDARG00000080020	ENSDARG00000087474
membrane	GO:0006954	7.80617962730325e-12	inflammatory response	BP	61	ENSDARG00000102318	ENSDARG00000098700	ENSDARG00000001452	ENSDARG00000007358	ENSDARG00000011434	ENSDARG00000016065	ENSDARG00000018569	ENSDARG00000018616	ENSDARG00000019742	ENSDARG00000022048	ENSDARG00000023526	ENSDARG00000029993	ENSDARG00000035415	ENSDARG00000035552	ENSDARG00000037033	ENSDARG00000040249	ENSDARG00000042984	ENSDARG00000044415	ENSDARG00000044490	ENSDARG00000045443	ENSDARG00000052322	ENSDARG00000053624	ENSDARG00000053911	ENSDARG00000053928	ENSDARG00000053938	ENSDARG00000054968	ENSDARG00000054975	ENSDARG00000055781	ENSDARG00000058547	ENSDARG00000059236	ENSDARG00000062632	ENSDARG00000075541	ENSDARG00000076574	ENSDARG00000079907	ENSDARG00000087054	ENSDARG00000088701	ENSDARG00000089868	ENSDARG00000090119	ENSDARG00000091254	ENSDARG00000092283	ENSDARG00000092668	ENSDARG00000093750	ENSDARG00000097248	ENSDARG00000097250
membrane	GO:0002376	5.552079466853531e-11	immune system process	BP	183	ENSDARG00000102318	ENSDARG00000098700	ENSDARG00000001452	ENSDARG00000002533	ENSDARG00000007358	ENSDARG00000007743	ENSDARG00000009087	ENSDARG00000010514	ENSDARG00000014986	ENSDARG00000016065	ENSDARG00000017007	ENSDARG00000017180	ENSDARG00000018327	ENSDARG00000018569	ENSDARG00000019591	ENSDARG00000019742	ENSDARG00000020483	ENSDARG00000022048	ENSDARG00000023526	ENSDARG00000026335	ENSDARG00000028401	ENSDARG00000029461	ENSDARG00000029993	ENSDARG00000031745	ENSDARG00000032639	ENSDARG00000034700	ENSDARG00000036628	ENSDARG00000037473	ENSDARG00000037487	ENSDARG00000037758	ENSDARG00000038541	ENSDARG00000038938	ENSDARG00000038968	ENSDARG00000039222	ENSDARG00000039970	ENSDARG00000040039	ENSDARG00000040249	ENSDARG00000040643	ENSDARG00000042138	ENSDARG00000042338	ENSDARG00000042984	ENSDARG00000043182	ENSDARG00000043586	ENSDARG00000044415
membrane	GO:0016477	5.665296912513112e-11	cell migration	BP	118	ENSDARG00000098700	ENSDARG00000000189	ENSDARG00000001452	ENSDARG00000002494	ENSDARG00000006353	ENSDARG00000006921	ENSDARG00000007231	ENSDARG00000007358	ENSDARG00000008191	ENSDARG00000009387	ENSDARG00000010514	ENSDARG00000011188	ENSDARG00000011533	ENSDARG00000012942	ENSDARG00000014986	ENSDARG00000017500	ENSDARG00000018179	ENSDARG00000018569	ENSDARG00000022689	ENSDARG00000025953	ENSDARG00000026294	ENSDARG00000028401	ENSDARG00000028507	ENSDARG00000029482	ENSDARG00000031228	ENSDARG00000034700	ENSDARG00000035471	ENSDARG00000036985	ENSDARG00000036993	ENSDARG00000038139	ENSDARG00000038288	ENSDARG00000038428	ENSDARG00000038541	ENSDARG00000038968	ENSDARG00000039970	ENSDARG00000040534	ENSDARG00000040643	ENSDARG00000040910	ENSDARG00000042138	ENSDARG00000043443	ENSDARG00000044422	ENSDARG00000045070	ENSDARG00000051824	ENSDARG00000052088
membrane	GO:0055085	8.272521757373669e-11	transmembrane transport	BP	230	ENSDARG00000001437	ENSDARG00000007412	ENSDARG00000000551	ENSDARG00000001354	ENSDARG00000002285	ENSDARG00000003344	ENSDARG00000003705	ENSDARG00000003925	ENSDARG00000004455	ENSDARG00000005463	ENSDARG00000005775	ENSDARG00000006760	ENSDARG00000007180	ENSDARG00000007231	ENSDARG00000007561	ENSDARG00000008212	ENSDARG00000008398	ENSDARG00000009459	ENSDARG00000010477	ENSDARG00000010625	ENSDARG00000011091	ENSDARG00000011113	ENSDARG00000011876	ENSDARG00000011909	ENSDARG00000012390	ENSDARG00000012726	ENSDARG00000013144	ENSDARG00000013210	ENSDARG00000013252	ENSDARG00000013623	ENSDARG00000014655	ENSDARG00000014858	ENSDARG00000014916	ENSDARG00000014953	ENSDARG00000015174	ENSDARG00000015946	ENSDARG00000016695	ENSDARG00000016699	ENSDARG00000016749	ENSDARG00000016964	ENSDARG00000017108	ENSDARG00000017254	ENSDARG00000017398	ENSDARG00000017927
membrane	GO:0040011	2.074707519476736e-10	locomotion	BP	147	ENSDARG00000098700	ENSDARG00000000189	ENSDARG00000001452	ENSDARG00000002494	ENSDARG00000005479	ENSDARG00000005775	ENSDARG00000006353	ENSDARG00000006921	ENSDARG00000007231	ENSDARG00000007358	ENSDARG00000008191	ENSDARG00000009387	ENSDARG00000010514	ENSDARG00000011188	ENSDARG00000011533	ENSDARG00000012942	ENSDARG00000013647	ENSDARG00000014986	ENSDARG00000017500	ENSDARG00000018179	ENSDARG00000018569	ENSDARG00000019881	ENSDARG00000021539	ENSDARG00000022689	ENSDARG00000025953	ENSDARG00000026294	ENSDARG00000027041	ENSDARG00000028118	ENSDARG00000028401	ENSDARG00000028507	ENSDARG00000029482	ENSDARG00000031228	ENSDARG00000031751	ENSDARG00000031783	ENSDARG00000034700	ENSDARG00000035471	ENSDARG00000036985	ENSDARG00000036993	ENSDARG00000038139	ENSDARG00000038288	ENSDARG00000038428	ENSDARG00000038541	ENSDARG00000038968	ENSDARG00000039970
membrane	GO:0009617	5.128263648621142e-10	response to bacterium	BP	59	ENSDARG00000098700	ENSDARG00000000460	ENSDARG00000018569	ENSDARG00000019742	ENSDARG00000020483	ENSDARG00000022048	ENSDARG00000023526	ENSDARG00000028333	ENSDARG00000029476	ENSDARG00000032639	ENSDARG00000036125	ENSDARG00000036743	ENSDARG00000037758	ENSDARG00000043093	ENSDARG00000043182	ENSDARG00000044415	ENSDARG00000044490	ENSDARG00000052322	ENSDARG00000054975	ENSDARG00000055290	ENSDARG00000062632	ENSDARG00000062909	ENSDARG00000067977	ENSDARG00000068966	ENSDARG00000068969	ENSDARG00000068993	ENSDARG00000069773	ENSDARG00000069848	ENSDARG00000075288	ENSDARG00000075541	ENSDARG00000076277	ENSDARG00000076846	ENSDARG00000077557	ENSDARG00000077998	ENSDARG00000079517	ENSDARG00000087054	ENSDARG00000087631	ENSDARG00000089901	ENSDARG00000091254	ENSDARG00000092381	ENSDARG00000092892	ENSDARG00000095193	ENSDARG00000095949	ENSDARG00000096280
membrane	GO:0048870	1.2591849783742514e-9	cell motility	BP	120	ENSDARG00000098700	ENSDARG00000000189	ENSDARG00000001452	ENSDARG00000002494	ENSDARG00000006353	ENSDARG00000006921	ENSDARG00000007231	ENSDARG00000007358	ENSDARG00000008191	ENSDARG00000009387	ENSDARG00000010514	ENSDARG00000011188	ENSDARG00000011533	ENSDARG00000012942	ENSDARG00000014986	ENSDARG00000017500	ENSDARG00000018179	ENSDARG00000018569	ENSDARG00000022689	ENSDARG00000025953	ENSDARG00000026294	ENSDARG00000028401	ENSDARG00000028507	ENSDARG00000029482	ENSDARG00000031228	ENSDARG00000034700	ENSDARG00000035471	ENSDARG00000036985	ENSDARG00000036993	ENSDARG00000038139	ENSDARG00000038288	ENSDARG00000038428	ENSDARG00000038541	ENSDARG00000038968	ENSDARG00000039970	ENSDARG00000040534	ENSDARG00000040643	ENSDARG00000040910	ENSDARG00000042138	ENSDARG00000043443	ENSDARG00000044422	ENSDARG00000045070	ENSDARG00000051824	ENSDARG00000052088
membrane	GO:0051674	1.2591849783742514e-9	localization of cell	BP	120	ENSDARG00000098700	ENSDARG00000000189	ENSDARG00000001452	ENSDARG00000002494	ENSDARG00000006353	ENSDARG00000006921	ENSDARG00000007231	ENSDARG00000007358	ENSDARG00000008191	ENSDARG00000009387	ENSDARG00000010514	ENSDARG00000011188	ENSDARG00000011533	ENSDARG00000012942	ENSDARG00000014986	ENSDARG00000017500	ENSDARG00000018179	ENSDARG00000018569	ENSDARG00000022689	ENSDARG00000025953	ENSDARG00000026294	ENSDARG00000028401	ENSDARG00000028507	ENSDARG00000029482	ENSDARG00000031228	ENSDARG00000034700	ENSDARG00000035471	ENSDARG00000036985	ENSDARG00000036993	ENSDARG00000038139	ENSDARG00000038288	ENSDARG00000038428	ENSDARG00000038541	ENSDARG00000038968	ENSDARG00000039970	ENSDARG00000040534	ENSDARG00000040643	ENSDARG00000040910	ENSDARG00000042138	ENSDARG00000043443	ENSDARG00000044422	ENSDARG00000045070	ENSDARG00000051824	ENSDARG00000052088
membrane	GO:0042110	1.4877595147254566e-8	T cell activation	BP	33	ENSDARG00000102318	ENSDARG00000007743	ENSDARG00000009087	ENSDARG00000029461	ENSDARG00000036628	ENSDARG00000043182	ENSDARG00000059236	ENSDARG00000068966	ENSDARG00000068969	ENSDARG00000068993	ENSDARG00000069978	ENSDARG00000070206	ENSDARG00000070668	ENSDARG00000073950	ENSDARG00000074510	ENSDARG00000078193	ENSDARG00000087509	ENSDARG00000089901	ENSDARG00000091993	ENSDARG00000092039	ENSDARG00000092381	ENSDARG00000092653	ENSDARG00000092892	ENSDARG00000095070	ENSDARG00000095193	ENSDARG00000095949	ENSDARG00000101212	ENSDARG00000104730	ENSDARG00000106991	ENSDARG00000111698	ENSDARG00000113716	ENSDARG00000114601	ENSDARG00000115309
membrane	GO:0046649	6.821797859194754e-8	lymphocyte activation	BP	39	ENSDARG00000102318	ENSDARG00000007743	ENSDARG00000009087	ENSDARG00000029461	ENSDARG00000036628	ENSDARG00000043182	ENSDARG00000054968	ENSDARG00000058503	ENSDARG00000059236	ENSDARG00000068858	ENSDARG00000068966	ENSDARG00000068969	ENSDARG00000068993	ENSDARG00000069978	ENSDARG00000070206	ENSDARG00000070668	ENSDARG00000073950	ENSDARG00000074510	ENSDARG00000078193	ENSDARG00000087509	ENSDARG00000089901	ENSDARG00000091993	ENSDARG00000092039	ENSDARG00000092381	ENSDARG00000092653	ENSDARG00000092892	ENSDARG00000095070	ENSDARG00000095193	ENSDARG00000095949	ENSDARG00000096280	ENSDARG00000096355	ENSDARG00000101212	ENSDARG00000104730	ENSDARG00000105481	ENSDARG00000106991	ENSDARG00000111698	ENSDARG00000113716	ENSDARG00000114601	ENSDARG00000115309
membrane	GO:0001775	1.0296796793754289e-7	cell activation	BP	48	ENSDARG00000102318	ENSDARG00000098700	ENSDARG00000007743	ENSDARG00000009087	ENSDARG00000029461	ENSDARG00000036628	ENSDARG00000042984	ENSDARG00000043182	ENSDARG00000045070	ENSDARG00000054667	ENSDARG00000054968	ENSDARG00000054975	ENSDARG00000055381	ENSDARG00000056767	ENSDARG00000058503	ENSDARG00000059236	ENSDARG00000068858	ENSDARG00000068966	ENSDARG00000068969	ENSDARG00000068993	ENSDARG00000069978	ENSDARG00000070206	ENSDARG00000070668	ENSDARG00000073950	ENSDARG00000074510	ENSDARG00000078193	ENSDARG00000079829	ENSDARG00000087509	ENSDARG00000089901	ENSDARG00000091993	ENSDARG00000092039	ENSDARG00000092381	ENSDARG00000092653	ENSDARG00000092892	ENSDARG00000095070	ENSDARG00000095193	ENSDARG00000095949	ENSDARG00000096280	ENSDARG00000096355	ENSDARG00000101212	ENSDARG00000104730	ENSDARG00000105281	ENSDARG00000105481	ENSDARG00000106991
membrane	GO:0048584	1.2204615971716813e-7	positive regulation of response to stimulus	BP	110	ENSDARG00000102318	ENSDARG00000004280	ENSDARG00000006877	ENSDARG00000007743	ENSDARG00000007764	ENSDARG00000008735	ENSDARG00000009087	ENSDARG00000009387	ENSDARG00000011317	ENSDARG00000013838	ENSDARG00000016065	ENSDARG00000018312	ENSDARG00000018327	ENSDARG00000018423	ENSDARG00000022858	ENSDARG00000026294	ENSDARG00000026335	ENSDARG00000027423	ENSDARG00000029993	ENSDARG00000033296	ENSDARG00000034700	ENSDARG00000036628	ENSDARG00000037473	ENSDARG00000038139	ENSDARG00000038428	ENSDARG00000038938	ENSDARG00000042213	ENSDARG00000042984	ENSDARG00000043447	ENSDARG00000044415	ENSDARG00000044490	ENSDARG00000044694	ENSDARG00000045289	ENSDARG00000045427	ENSDARG00000045957	ENSDARG00000052322	ENSDARG00000053911	ENSDARG00000053928	ENSDARG00000053938	ENSDARG00000054968	ENSDARG00000055381	ENSDARG00000056624	ENSDARG00000056774	ENSDARG00000058547
membrane	GO:0045321	1.4793268257490574e-7	leukocyte activation	BP	43	ENSDARG00000102318	ENSDARG00000098700	ENSDARG00000007743	ENSDARG00000009087	ENSDARG00000029461	ENSDARG00000036628	ENSDARG00000042984	ENSDARG00000043182	ENSDARG00000054968	ENSDARG00000054975	ENSDARG00000058503	ENSDARG00000059236	ENSDARG00000068858	ENSDARG00000068966	ENSDARG00000068969	ENSDARG00000068993	ENSDARG00000069978	ENSDARG00000070206	ENSDARG00000070668	ENSDARG00000073950	ENSDARG00000074510	ENSDARG00000078193	ENSDARG00000079829	ENSDARG00000087509	ENSDARG00000089901	ENSDARG00000091993	ENSDARG00000092039	ENSDARG00000092381	ENSDARG00000092653	ENSDARG00000092892	ENSDARG00000095070	ENSDARG00000095193	ENSDARG00000095949	ENSDARG00000096280	ENSDARG00000096355	ENSDARG00000101212	ENSDARG00000104730	ENSDARG00000105481	ENSDARG00000106991	ENSDARG00000111698	ENSDARG00000113716	ENSDARG00000114601	ENSDARG00000115309
membrane	GO:0048583	1.7998280932830912e-7	regulation of response to stimulus	BP	211	ENSDARG00000102318	ENSDARG00000098700	ENSDARG00000000189	ENSDARG00000003705	ENSDARG00000004280	ENSDARG00000005704	ENSDARG00000006877	ENSDARG00000007743	ENSDARG00000007764	ENSDARG00000008434	ENSDARG00000008735	ENSDARG00000009087	ENSDARG00000009387	ENSDARG00000011317	ENSDARG00000011533	ENSDARG00000011564	ENSDARG00000012248	ENSDARG00000013838	ENSDARG00000014103	ENSDARG00000014953	ENSDARG00000014986	ENSDARG00000016065	ENSDARG00000018312	ENSDARG00000018327	ENSDARG00000018423	ENSDARG00000018569	ENSDARG00000019742	ENSDARG00000020450	ENSDARG00000022048	ENSDARG00000022858	ENSDARG00000023526	ENSDARG00000024314	ENSDARG00000025147	ENSDARG00000026294	ENSDARG00000026335	ENSDARG00000027423	ENSDARG00000029993	ENSDARG00000031761	ENSDARG00000032389	ENSDARG00000033042	ENSDARG00000033296	ENSDARG00000033635	ENSDARG00000034572	ENSDARG00000034700
membrane	GO:0006928	0.000001043902761370859	movement of cell or subcellular component	BP	153	ENSDARG00000098700	ENSDARG00000000189	ENSDARG00000001452	ENSDARG00000002494	ENSDARG00000005479	ENSDARG00000005775	ENSDARG00000006353	ENSDARG00000006921	ENSDARG00000007231	ENSDARG00000007358	ENSDARG00000008191	ENSDARG00000009387	ENSDARG00000010514	ENSDARG00000011188	ENSDARG00000011533	ENSDARG00000012942	ENSDARG00000013252	ENSDARG00000013647	ENSDARG00000014986	ENSDARG00000017500	ENSDARG00000018179	ENSDARG00000018569	ENSDARG00000019881	ENSDARG00000021539	ENSDARG00000022689	ENSDARG00000025953	ENSDARG00000026294	ENSDARG00000027041	ENSDARG00000028118	ENSDARG00000028401	ENSDARG00000028507	ENSDARG00000029482	ENSDARG00000031228	ENSDARG00000031751	ENSDARG00000031783	ENSDARG00000034700	ENSDARG00000035471	ENSDARG00000036985	ENSDARG00000036993	ENSDARG00000038139	ENSDARG00000038288	ENSDARG00000038428	ENSDARG00000038541	ENSDARG00000038968
membrane	GO:0006935	0.0000014050414445175163	chemotaxis	BP	73	ENSDARG00000098700	ENSDARG00000000189	ENSDARG00000005479	ENSDARG00000005775	ENSDARG00000007358	ENSDARG00000009387	ENSDARG00000010514	ENSDARG00000011533	ENSDARG00000013647	ENSDARG00000018569	ENSDARG00000019881	ENSDARG00000021539	ENSDARG00000027041	ENSDARG00000028118	ENSDARG00000028401	ENSDARG00000031751	ENSDARG00000031783	ENSDARG00000034700	ENSDARG00000036985	ENSDARG00000038541	ENSDARG00000038968	ENSDARG00000040643	ENSDARG00000042277	ENSDARG00000043864	ENSDARG00000044561	ENSDARG00000045483	ENSDARG00000051875	ENSDARG00000052088	ENSDARG00000052988	ENSDARG00000054847	ENSDARG00000054975	ENSDARG00000055186	ENSDARG00000056624	ENSDARG00000058774	ENSDARG00000058821	ENSDARG00000059410	ENSDARG00000059485	ENSDARG00000061471	ENSDARG00000062352	ENSDARG00000062632	ENSDARG00000070669	ENSDARG00000070755	ENSDARG00000071462	ENSDARG00000074050
membrane	GO:0006952	0.000003264788377023097	defense response	BP	84	ENSDARG00000102318	ENSDARG00000098700	ENSDARG00000001452	ENSDARG00000007358	ENSDARG00000011434	ENSDARG00000012535	ENSDARG00000016065	ENSDARG00000018327	ENSDARG00000018569	ENSDARG00000018616	ENSDARG00000019742	ENSDARG00000022048	ENSDARG00000023526	ENSDARG00000025468	ENSDARG00000029993	ENSDARG00000032639	ENSDARG00000035415	ENSDARG00000035552	ENSDARG00000037033	ENSDARG00000037758	ENSDARG00000040249	ENSDARG00000042984	ENSDARG00000043093	ENSDARG00000044415	ENSDARG00000044490	ENSDARG00000045443	ENSDARG00000052322	ENSDARG00000053131	ENSDARG00000053136	ENSDARG00000053624	ENSDARG00000053911	ENSDARG00000053928	ENSDARG00000053938	ENSDARG00000054968	ENSDARG00000054975	ENSDARG00000055290	ENSDARG00000055781	ENSDARG00000058547	ENSDARG00000059236	ENSDARG00000062632	ENSDARG00000068681	ENSDARG00000068966	ENSDARG00000068969	ENSDARG00000068993
membrane	GO:0042330	0.0000067606880745126075	taxis	BP	73	ENSDARG00000098700	ENSDARG00000000189	ENSDARG00000005479	ENSDARG00000005775	ENSDARG00000007358	ENSDARG00000009387	ENSDARG00000010514	ENSDARG00000011533	ENSDARG00000013647	ENSDARG00000018569	ENSDARG00000019881	ENSDARG00000021539	ENSDARG00000027041	ENSDARG00000028118	ENSDARG00000028401	ENSDARG00000031751	ENSDARG00000031783	ENSDARG00000034700	ENSDARG00000036985	ENSDARG00000038541	ENSDARG00000038968	ENSDARG00000040643	ENSDARG00000042277	ENSDARG00000043864	ENSDARG00000044561	ENSDARG00000045483	ENSDARG00000051875	ENSDARG00000052088	ENSDARG00000052988	ENSDARG00000054847	ENSDARG00000054975	ENSDARG00000055186	ENSDARG00000056624	ENSDARG00000058774	ENSDARG00000058821	ENSDARG00000059410	ENSDARG00000059485	ENSDARG00000061471	ENSDARG00000062352	ENSDARG00000062632	ENSDARG00000070669	ENSDARG00000070755	ENSDARG00000071462	ENSDARG00000074050
membrane	GO:0009653	0.000012654761389020065	anatomical structure morphogenesis	BP	230	ENSDARG00000001437	ENSDARG00000007412	ENSDARG00000000189	ENSDARG00000001913	ENSDARG00000002533	ENSDARG00000003307	ENSDARG00000003655	ENSDARG00000003705	ENSDARG00000003989	ENSDARG00000005050	ENSDARG00000005479	ENSDARG00000005775	ENSDARG00000006353	ENSDARG00000006636	ENSDARG00000006921	ENSDARG00000007231	ENSDARG00000007358	ENSDARG00000007425	ENSDARG00000007561	ENSDARG00000007818	ENSDARG00000008029	ENSDARG00000008170	ENSDARG00000008191	ENSDARG00000009387	ENSDARG00000011473	ENSDARG00000011533	ENSDARG00000011564	ENSDARG00000011571	ENSDARG00000012248	ENSDARG00000012390	ENSDARG00000013647	ENSDARG00000013653	ENSDARG00000013847	ENSDARG00000014215	ENSDARG00000014986	ENSDARG00000015002	ENSDARG00000015015	ENSDARG00000016016	ENSDARG00000016739	ENSDARG00000017180	ENSDARG00000017500	ENSDARG00000017927	ENSDARG00000018179	ENSDARG00000018687
membrane	GO:0044419	0.000036502687682731964	biological process involved in interspecies interaction between organisms	BP	79	ENSDARG00000098700	ENSDARG00000000460	ENSDARG00000016065	ENSDARG00000018327	ENSDARG00000018569	ENSDARG00000019742	ENSDARG00000020483	ENSDARG00000022048	ENSDARG00000023526	ENSDARG00000025468	ENSDARG00000028333	ENSDARG00000029476	ENSDARG00000032639	ENSDARG00000036125	ENSDARG00000036743	ENSDARG00000037758	ENSDARG00000040249	ENSDARG00000043093	ENSDARG00000043182	ENSDARG00000044415	ENSDARG00000044490	ENSDARG00000052322	ENSDARG00000053131	ENSDARG00000053136	ENSDARG00000054968	ENSDARG00000054975	ENSDARG00000055290	ENSDARG00000062632	ENSDARG00000062909	ENSDARG00000063677	ENSDARG00000067977	ENSDARG00000068681	ENSDARG00000068966	ENSDARG00000068969	ENSDARG00000068993	ENSDARG00000069773	ENSDARG00000069848	ENSDARG00000075288	ENSDARG00000075541	ENSDARG00000076277	ENSDARG00000076846	ENSDARG00000077419	ENSDARG00000077557	ENSDARG00000077998
membrane	GO:0043207	0.00007469301976459255	response to external biotic stimulus	BP	77	ENSDARG00000098700	ENSDARG00000000460	ENSDARG00000016065	ENSDARG00000018327	ENSDARG00000018569	ENSDARG00000019742	ENSDARG00000020483	ENSDARG00000022048	ENSDARG00000023526	ENSDARG00000025468	ENSDARG00000028333	ENSDARG00000029476	ENSDARG00000032639	ENSDARG00000036125	ENSDARG00000036743	ENSDARG00000037758	ENSDARG00000040249	ENSDARG00000043093	ENSDARG00000043182	ENSDARG00000044415	ENSDARG00000044490	ENSDARG00000052322	ENSDARG00000053131	ENSDARG00000053136	ENSDARG00000054968	ENSDARG00000054975	ENSDARG00000055290	ENSDARG00000062632	ENSDARG00000062909	ENSDARG00000063677	ENSDARG00000067977	ENSDARG00000068681	ENSDARG00000068966	ENSDARG00000068969	ENSDARG00000068993	ENSDARG00000069773	ENSDARG00000069848	ENSDARG00000075288	ENSDARG00000075541	ENSDARG00000076277	ENSDARG00000076846	ENSDARG00000077557	ENSDARG00000077998	ENSDARG00000079517
membrane	GO:0051707	0.00007469301976459255	response to other organism	BP	77	ENSDARG00000098700	ENSDARG00000000460	ENSDARG00000016065	ENSDARG00000018327	ENSDARG00000018569	ENSDARG00000019742	ENSDARG00000020483	ENSDARG00000022048	ENSDARG00000023526	ENSDARG00000025468	ENSDARG00000028333	ENSDARG00000029476	ENSDARG00000032639	ENSDARG00000036125	ENSDARG00000036743	ENSDARG00000037758	ENSDARG00000040249	ENSDARG00000043093	ENSDARG00000043182	ENSDARG00000044415	ENSDARG00000044490	ENSDARG00000052322	ENSDARG00000053131	ENSDARG00000053136	ENSDARG00000054968	ENSDARG00000054975	ENSDARG00000055290	ENSDARG00000062632	ENSDARG00000062909	ENSDARG00000063677	ENSDARG00000067977	ENSDARG00000068681	ENSDARG00000068966	ENSDARG00000068969	ENSDARG00000068993	ENSDARG00000069773	ENSDARG00000069848	ENSDARG00000075288	ENSDARG00000075541	ENSDARG00000076277	ENSDARG00000076846	ENSDARG00000077557	ENSDARG00000077998	ENSDARG00000079517
membrane	GO:0008284	0.00008541228661074874	positive regulation of cell population proliferation	BP	28	ENSDARG00000102318	ENSDARG00000006008	ENSDARG00000006202	ENSDARG00000007743	ENSDARG00000013847	ENSDARG00000026294	ENSDARG00000034700	ENSDARG00000036993	ENSDARG00000038139	ENSDARG00000043182	ENSDARG00000054968	ENSDARG00000056624	ENSDARG00000063207	ENSDARG00000070917	ENSDARG00000076853	ENSDARG00000077588	ENSDARG00000077677	ENSDARG00000089536	ENSDARG00000090408	ENSDARG00000095949	ENSDARG00000098112	ENSDARG00000101212	ENSDARG00000104992	ENSDARG00000110069	ENSDARG00000112095	ENSDARG00000113077	ENSDARG00000116070	ENSDARG00000116445
membrane	GO:0009607	0.000085724975813007	response to biotic stimulus	BP	77	ENSDARG00000098700	ENSDARG00000000460	ENSDARG00000016065	ENSDARG00000018327	ENSDARG00000018569	ENSDARG00000019742	ENSDARG00000020483	ENSDARG00000022048	ENSDARG00000023526	ENSDARG00000025468	ENSDARG00000028333	ENSDARG00000029476	ENSDARG00000032639	ENSDARG00000036125	ENSDARG00000036743	ENSDARG00000037758	ENSDARG00000040249	ENSDARG00000043093	ENSDARG00000043182	ENSDARG00000044415	ENSDARG00000044490	ENSDARG00000052322	ENSDARG00000053131	ENSDARG00000053136	ENSDARG00000054968	ENSDARG00000054975	ENSDARG00000055290	ENSDARG00000062632	ENSDARG00000062909	ENSDARG00000063677	ENSDARG00000067977	ENSDARG00000068681	ENSDARG00000068966	ENSDARG00000068969	ENSDARG00000068993	ENSDARG00000069773	ENSDARG00000069848	ENSDARG00000075288	ENSDARG00000075541	ENSDARG00000076277	ENSDARG00000076846	ENSDARG00000077557	ENSDARG00000077998	ENSDARG00000079517
membrane	GO:0002237	0.00022197658892040545	response to molecule of bacterial origin	BP	17	ENSDARG00000098700	ENSDARG00000019742	ENSDARG00000020483	ENSDARG00000022048	ENSDARG00000023526	ENSDARG00000029476	ENSDARG00000037758	ENSDARG00000043182	ENSDARG00000044490	ENSDARG00000075541	ENSDARG00000087054	ENSDARG00000091254	ENSDARG00000095949	ENSDARG00000096280	ENSDARG00000101212	ENSDARG00000110914	ENSDARG00000115427
membrane	GO:0042127	0.000290482645123897	regulation of cell population proliferation	BP	47	ENSDARG00000102318	ENSDARG00000006008	ENSDARG00000006202	ENSDARG00000007743	ENSDARG00000013847	ENSDARG00000026294	ENSDARG00000027222	ENSDARG00000033706	ENSDARG00000034700	ENSDARG00000036993	ENSDARG00000038139	ENSDARG00000043182	ENSDARG00000054968	ENSDARG00000056624	ENSDARG00000060498	ENSDARG00000063207	ENSDARG00000068966	ENSDARG00000068969	ENSDARG00000068993	ENSDARG00000069978	ENSDARG00000070917	ENSDARG00000076853	ENSDARG00000077588	ENSDARG00000077677	ENSDARG00000078193	ENSDARG00000087225	ENSDARG00000089536	ENSDARG00000089901	ENSDARG00000090408	ENSDARG00000090728	ENSDARG00000092381	ENSDARG00000092653	ENSDARG00000092892	ENSDARG00000095070	ENSDARG00000095193	ENSDARG00000095949	ENSDARG00000098112	ENSDARG00000101212	ENSDARG00000103747	ENSDARG00000103985	ENSDARG00000104992	ENSDARG00000105068	ENSDARG00000110069	ENSDARG00000112095
membrane	GO:0010647	0.0004033539635556349	positive regulation of cell communication	BP	74	ENSDARG00000102318	ENSDARG00000004280	ENSDARG00000007764	ENSDARG00000008735	ENSDARG00000009087	ENSDARG00000009387	ENSDARG00000011317	ENSDARG00000013838	ENSDARG00000018312	ENSDARG00000018423	ENSDARG00000020450	ENSDARG00000022858	ENSDARG00000026294	ENSDARG00000027423	ENSDARG00000033296	ENSDARG00000036628	ENSDARG00000038139	ENSDARG00000038428	ENSDARG00000038938	ENSDARG00000042213	ENSDARG00000043447	ENSDARG00000045289	ENSDARG00000045427	ENSDARG00000045957	ENSDARG00000054968	ENSDARG00000055381	ENSDARG00000056774	ENSDARG00000059507	ENSDARG00000059897	ENSDARG00000060012	ENSDARG00000062377	ENSDARG00000062552	ENSDARG00000062811	ENSDARG00000068144	ENSDARG00000068856	ENSDARG00000070668	ENSDARG00000071524	ENSDARG00000073883	ENSDARG00000073950	ENSDARG00000074563	ENSDARG00000075536	ENSDARG00000076853	ENSDARG00000077540	ENSDARG00000077638
membrane	GO:0023056	0.0004033539635556349	positive regulation of signaling	BP	74	ENSDARG00000102318	ENSDARG00000004280	ENSDARG00000007764	ENSDARG00000008735	ENSDARG00000009087	ENSDARG00000009387	ENSDARG00000011317	ENSDARG00000013838	ENSDARG00000018312	ENSDARG00000018423	ENSDARG00000020450	ENSDARG00000022858	ENSDARG00000026294	ENSDARG00000027423	ENSDARG00000033296	ENSDARG00000036628	ENSDARG00000038139	ENSDARG00000038428	ENSDARG00000038938	ENSDARG00000042213	ENSDARG00000043447	ENSDARG00000045289	ENSDARG00000045427	ENSDARG00000045957	ENSDARG00000054968	ENSDARG00000055381	ENSDARG00000056774	ENSDARG00000059507	ENSDARG00000059897	ENSDARG00000060012	ENSDARG00000062377	ENSDARG00000062552	ENSDARG00000062811	ENSDARG00000068144	ENSDARG00000068856	ENSDARG00000070668	ENSDARG00000071524	ENSDARG00000073883	ENSDARG00000073950	ENSDARG00000074563	ENSDARG00000075536	ENSDARG00000076853	ENSDARG00000077540	ENSDARG00000077638
membrane	GO:0009967	0.0004923054664903784	positive regulation of signal transduction	BP	69	ENSDARG00000102318	ENSDARG00000004280	ENSDARG00000007764	ENSDARG00000008735	ENSDARG00000009087	ENSDARG00000009387	ENSDARG00000011317	ENSDARG00000013838	ENSDARG00000018312	ENSDARG00000018423	ENSDARG00000022858	ENSDARG00000026294	ENSDARG00000027423	ENSDARG00000033296	ENSDARG00000036628	ENSDARG00000038139	ENSDARG00000038428	ENSDARG00000038938	ENSDARG00000042213	ENSDARG00000043447	ENSDARG00000045289	ENSDARG00000045427	ENSDARG00000045957	ENSDARG00000054968	ENSDARG00000055381	ENSDARG00000056774	ENSDARG00000059507	ENSDARG00000059897	ENSDARG00000060012	ENSDARG00000062552	ENSDARG00000062811	ENSDARG00000068856	ENSDARG00000070668	ENSDARG00000071524	ENSDARG00000073950	ENSDARG00000074563	ENSDARG00000075536	ENSDARG00000076853	ENSDARG00000077540	ENSDARG00000077638	ENSDARG00000077644	ENSDARG00000077677	ENSDARG00000078315	ENSDARG00000079472
membrane	GO:0060326	0.0006827321280610012	cell chemotaxis	BP	31	ENSDARG00000098700	ENSDARG00000007358	ENSDARG00000010514	ENSDARG00000018569	ENSDARG00000034700	ENSDARG00000038541	ENSDARG00000038968	ENSDARG00000040643	ENSDARG00000052088	ENSDARG00000052988	ENSDARG00000054847	ENSDARG00000054975	ENSDARG00000055186	ENSDARG00000056624	ENSDARG00000058774	ENSDARG00000059410	ENSDARG00000062632	ENSDARG00000070669	ENSDARG00000070755	ENSDARG00000074849	ENSDARG00000074851	ENSDARG00000078177	ENSDARG00000079829	ENSDARG00000087474	ENSDARG00000090890	ENSDARG00000092283	ENSDARG00000102153	ENSDARG00000102332	ENSDARG00000109654	ENSDARG00000110023	ENSDARG00000116000
membrane	GO:0032496	0.0013695446962484234	response to lipopolysaccharide	BP	15	ENSDARG00000098700	ENSDARG00000019742	ENSDARG00000020483	ENSDARG00000022048	ENSDARG00000023526	ENSDARG00000029476	ENSDARG00000043182	ENSDARG00000075541	ENSDARG00000087054	ENSDARG00000091254	ENSDARG00000095949	ENSDARG00000096280	ENSDARG00000101212	ENSDARG00000110914	ENSDARG00000115427
membrane	GO:0008283	0.001751070033506964	cell population proliferation	BP	53	ENSDARG00000102318	ENSDARG00000006008	ENSDARG00000006202	ENSDARG00000007743	ENSDARG00000013847	ENSDARG00000018687	ENSDARG00000026294	ENSDARG00000027222	ENSDARG00000031751	ENSDARG00000033706	ENSDARG00000034700	ENSDARG00000036993	ENSDARG00000038139	ENSDARG00000043182	ENSDARG00000054968	ENSDARG00000056624	ENSDARG00000060498	ENSDARG00000061173	ENSDARG00000063207	ENSDARG00000068966	ENSDARG00000068969	ENSDARG00000068993	ENSDARG00000069978	ENSDARG00000070917	ENSDARG00000076853	ENSDARG00000077540	ENSDARG00000077588	ENSDARG00000077677	ENSDARG00000078193	ENSDARG00000087225	ENSDARG00000089536	ENSDARG00000089901	ENSDARG00000090408	ENSDARG00000090728	ENSDARG00000092381	ENSDARG00000092653	ENSDARG00000092892	ENSDARG00000095070	ENSDARG00000095193	ENSDARG00000095949	ENSDARG00000098112	ENSDARG00000101212	ENSDARG00000102332	ENSDARG00000103747
membrane	GO:0050900	0.002119282106030316	leukocyte migration	BP	29	ENSDARG00000098700	ENSDARG00000001452	ENSDARG00000007358	ENSDARG00000018569	ENSDARG00000028401	ENSDARG00000034700	ENSDARG00000042138	ENSDARG00000052088	ENSDARG00000054975	ENSDARG00000056624	ENSDARG00000062632	ENSDARG00000068923	ENSDARG00000068966	ENSDARG00000068969	ENSDARG00000068993	ENSDARG00000074849	ENSDARG00000074851	ENSDARG00000089901	ENSDARG00000092283	ENSDARG00000092381	ENSDARG00000092892	ENSDARG00000095193	ENSDARG00000096787	ENSDARG00000097826	ENSDARG00000102332	ENSDARG00000105023	ENSDARG00000109654	ENSDARG00000110023	ENSDARG00000116000
membrane	GO:0046631	0.0024249003406880943	alpha-beta T cell activation	BP	8	ENSDARG00000102318	ENSDARG00000068966	ENSDARG00000068969	ENSDARG00000068993	ENSDARG00000089901	ENSDARG00000092381	ENSDARG00000092892	ENSDARG00000095193
membrane	GO:0010646	0.004636556442691265	regulation of cell communication	BP	154	ENSDARG00000102318	ENSDARG00000098700	ENSDARG00000003020	ENSDARG00000003705	ENSDARG00000004280	ENSDARG00000004445	ENSDARG00000005704	ENSDARG00000007195	ENSDARG00000007764	ENSDARG00000008434	ENSDARG00000008735	ENSDARG00000009087	ENSDARG00000009387	ENSDARG00000011091	ENSDARG00000011317	ENSDARG00000013838	ENSDARG00000014103	ENSDARG00000014858	ENSDARG00000014953	ENSDARG00000014986	ENSDARG00000016739	ENSDARG00000018312	ENSDARG00000018423	ENSDARG00000018534	ENSDARG00000020450	ENSDARG00000022858	ENSDARG00000024314	ENSDARG00000025147	ENSDARG00000026294	ENSDARG00000027423	ENSDARG00000031712	ENSDARG00000031761	ENSDARG00000032131	ENSDARG00000032389	ENSDARG00000033042	ENSDARG00000033296	ENSDARG00000033635	ENSDARG00000034572	ENSDARG00000036628	ENSDARG00000037186	ENSDARG00000037337	ENSDARG00000037895	ENSDARG00000038139	ENSDARG00000038363
membrane	GO:0023051	0.006419148247032256	regulation of signaling	BP	154	ENSDARG00000102318	ENSDARG00000098700	ENSDARG00000003020	ENSDARG00000003705	ENSDARG00000004280	ENSDARG00000004445	ENSDARG00000005704	ENSDARG00000007195	ENSDARG00000007764	ENSDARG00000008434	ENSDARG00000008735	ENSDARG00000009087	ENSDARG00000009387	ENSDARG00000011091	ENSDARG00000011317	ENSDARG00000013838	ENSDARG00000014103	ENSDARG00000014858	ENSDARG00000014953	ENSDARG00000014986	ENSDARG00000016739	ENSDARG00000018312	ENSDARG00000018423	ENSDARG00000018534	ENSDARG00000020450	ENSDARG00000022858	ENSDARG00000024314	ENSDARG00000025147	ENSDARG00000026294	ENSDARG00000027423	ENSDARG00000031712	ENSDARG00000031761	ENSDARG00000032131	ENSDARG00000032389	ENSDARG00000033042	ENSDARG00000033296	ENSDARG00000033635	ENSDARG00000034572	ENSDARG00000036628	ENSDARG00000037186	ENSDARG00000037337	ENSDARG00000037895	ENSDARG00000038139	ENSDARG00000038363
membrane	GO:0002285	0.015355865638527873	lymphocyte activation involved in immune response	BP	6	ENSDARG00000102318	ENSDARG00000009087	ENSDARG00000029461	ENSDARG00000036628	ENSDARG00000054968	ENSDARG00000111698
membrane	GO:0048856	0.015427191465516011	anatomical structure development	BP	432	ENSDARG00000001437	ENSDARG00000007412	ENSDARG00000102318	ENSDARG00000098700	ENSDARG00000000189	ENSDARG00000001452	ENSDARG00000001913	ENSDARG00000002285	ENSDARG00000002533	ENSDARG00000003020	ENSDARG00000003307	ENSDARG00000003655	ENSDARG00000003705	ENSDARG00000003989	ENSDARG00000004470	ENSDARG00000004621	ENSDARG00000004789	ENSDARG00000005050	ENSDARG00000005112	ENSDARG00000005479	ENSDARG00000005739	ENSDARG00000005775	ENSDARG00000005789	ENSDARG00000006008	ENSDARG00000006202	ENSDARG00000006257	ENSDARG00000006353	ENSDARG00000006604	ENSDARG00000006636	ENSDARG00000006921	ENSDARG00000007231	ENSDARG00000007358	ENSDARG00000007425	ENSDARG00000007561	ENSDARG00000007743	ENSDARG00000007818	ENSDARG00000007906	ENSDARG00000008029	ENSDARG00000008127	ENSDARG00000008153	ENSDARG00000008170	ENSDARG00000008191	ENSDARG00000008434	ENSDARG00000008439
membrane	GO:0042742	0.024074214897783042	defense response to bacterium	BP	22	ENSDARG00000098700	ENSDARG00000018569	ENSDARG00000019742	ENSDARG00000022048	ENSDARG00000032639	ENSDARG00000043093	ENSDARG00000044415	ENSDARG00000044490	ENSDARG00000052322	ENSDARG00000054975	ENSDARG00000055290	ENSDARG00000068966	ENSDARG00000068969	ENSDARG00000068993	ENSDARG00000089901	ENSDARG00000092381	ENSDARG00000092892	ENSDARG00000095193	ENSDARG00000096280	ENSDARG00000096355	ENSDARG00000110914	ENSDARG00000115427
membrane	GO:0042246	0.03830522917208302	tissue regeneration	BP	19	ENSDARG00000098700	ENSDARG00000005050	ENSDARG00000013623	ENSDARG00000014103	ENSDARG00000018569	ENSDARG00000018968	ENSDARG00000026294	ENSDARG00000027423	ENSDARG00000036993	ENSDARG00000037432	ENSDARG00000043130	ENSDARG00000052094	ENSDARG00000079824	ENSDARG00000099238	ENSDARG00000103663	ENSDARG00000103747	ENSDARG00000104314	ENSDARG00000111742	ENSDARG00000113832
membrane	GO:0002286	0.03873448832776013	T cell activation involved in immune response	BP	5	ENSDARG00000102318	ENSDARG00000009087	ENSDARG00000029461	ENSDARG00000036628	ENSDARG00000111698
membrane	GO:1902531	0.0388461515164564	regulation of intracellular signal transduction	BP	73	ENSDARG00000098700	ENSDARG00000004280	ENSDARG00000005704	ENSDARG00000007764	ENSDARG00000008434	ENSDARG00000009087	ENSDARG00000009387	ENSDARG00000011317	ENSDARG00000018312	ENSDARG00000022858	ENSDARG00000024314	ENSDARG00000026294	ENSDARG00000027423	ENSDARG00000033042	ENSDARG00000033296	ENSDARG00000033635	ENSDARG00000034572	ENSDARG00000036628	ENSDARG00000038139	ENSDARG00000043447	ENSDARG00000045289	ENSDARG00000045427	ENSDARG00000045957	ENSDARG00000053131	ENSDARG00000054968	ENSDARG00000056774	ENSDARG00000057984	ENSDARG00000059507	ENSDARG00000059897	ENSDARG00000060012	ENSDARG00000062552	ENSDARG00000062811	ENSDARG00000068856	ENSDARG00000069011	ENSDARG00000070668	ENSDARG00000071524	ENSDARG00000073950	ENSDARG00000074563	ENSDARG00000075536	ENSDARG00000077540	ENSDARG00000077638	ENSDARG00000077644	ENSDARG00000077677	ENSDARG00000079472
membrane	GO:0071702	0.0394544024510929	organic substance transport	BP	163	ENSDARG00000001437	ENSDARG00000007412	ENSDARG00000000551	ENSDARG00000000837	ENSDARG00000001354	ENSDARG00000001804	ENSDARG00000002690	ENSDARG00000003175	ENSDARG00000003307	ENSDARG00000004405	ENSDARG00000004618	ENSDARG00000004891	ENSDARG00000005739	ENSDARG00000006257	ENSDARG00000006786	ENSDARG00000006869	ENSDARG00000006915	ENSDARG00000007250	ENSDARG00000007425	ENSDARG00000008890	ENSDARG00000009087	ENSDARG00000011091	ENSDARG00000013892	ENSDARG00000014165	ENSDARG00000014858	ENSDARG00000014914	ENSDARG00000014916	ENSDARG00000016393	ENSDARG00000016749	ENSDARG00000016765	ENSDARG00000016769	ENSDARG00000017180	ENSDARG00000018432	ENSDARG00000018534	ENSDARG00000019484	ENSDARG00000019941	ENSDARG00000020450	ENSDARG00000025033	ENSDARG00000025147	ENSDARG00000025500	ENSDARG00000026505	ENSDARG00000026654	ENSDARG00000026967	ENSDARG00000029039
membrane	GO:0001944	0.043031357287219484	vasculature development	BP	50	ENSDARG00000001437	ENSDARG00000007412	ENSDARG00000006353	ENSDARG00000007358	ENSDARG00000008029	ENSDARG00000009387	ENSDARG00000011571	ENSDARG00000013847	ENSDARG00000014215	ENSDARG00000014986	ENSDARG00000015015	ENSDARG00000018179	ENSDARG00000018687	ENSDARG00000019728	ENSDARG00000029146	ENSDARG00000031761	ENSDARG00000032389	ENSDARG00000032435	ENSDARG00000033042	ENSDARG00000033955	ENSDARG00000033956	ENSDARG00000034700	ENSDARG00000038428	ENSDARG00000042338	ENSDARG00000043130	ENSDARG00000045748	ENSDARG00000045958	ENSDARG00000052094	ENSDARG00000054968	ENSDARG00000055781	ENSDARG00000056624	ENSDARG00000056831	ENSDARG00000059832	ENSDARG00000061265	ENSDARG00000062552	ENSDARG00000074050	ENSDARG00000075133	ENSDARG00000076247	ENSDARG00000076484	ENSDARG00000078529	ENSDARG00000086057	ENSDARG00000087020	ENSDARG00000095512	ENSDARG00000097827
membrane	GO:0031099	0.04815966786761255	regeneration	BP	24	ENSDARG00000098700	ENSDARG00000005050	ENSDARG00000011564	ENSDARG00000012248	ENSDARG00000013623	ENSDARG00000014103	ENSDARG00000018569	ENSDARG00000018968	ENSDARG00000026294	ENSDARG00000027423	ENSDARG00000034165	ENSDARG00000036993	ENSDARG00000037432	ENSDARG00000043130	ENSDARG00000052094	ENSDARG00000079824	ENSDARG00000099238	ENSDARG00000102583	ENSDARG00000103663	ENSDARG00000103747	ENSDARG00000104314	ENSDARG00000111742	ENSDARG00000113832	ENSDARG00000116052
membrane	GO:0071222	0.049827034051811867	cellular response to lipopolysaccharide	BP	9	ENSDARG00000098700	ENSDARG00000019742	ENSDARG00000022048	ENSDARG00000029476	ENSDARG00000043182	ENSDARG00000095949	ENSDARG00000101212	ENSDARG00000110914	ENSDARG00000115427
membrane	GO:0071219	0.049827034051811867	cellular response to molecule of bacterial origin	BP	9	ENSDARG00000098700	ENSDARG00000019742	ENSDARG00000022048	ENSDARG00000029476	ENSDARG00000043182	ENSDARG00000095949	ENSDARG00000101212	ENSDARG00000110914	ENSDARG00000115427
membrane	GO:0010628	0.049827034051811867	positive regulation of gene expression	BP	23	ENSDARG00000098700	ENSDARG00000007743	ENSDARG00000009087	ENSDARG00000013838	ENSDARG00000016065	ENSDARG00000018423	ENSDARG00000036628	ENSDARG00000038428	ENSDARG00000044415	ENSDARG00000044490	ENSDARG00000052322	ENSDARG00000054968	ENSDARG00000063019	ENSDARG00000068966	ENSDARG00000068969	ENSDARG00000068993	ENSDARG00000079333	ENSDARG00000089901	ENSDARG00000090119	ENSDARG00000092381	ENSDARG00000092892	ENSDARG00000095193	ENSDARG00000105481
membrane	GO:0031224	0	intrinsic component of membrane	CC	2090	ENSDARG00000001437	ENSDARG00000007412	ENSDARG00000102318	ENSDARG00000063905	ENSDARG00000000189	ENSDARG00000000460	ENSDARG00000000551	ENSDARG00000000638	ENSDARG00000000690	ENSDARG00000001354	ENSDARG00000001452	ENSDARG00000001804	ENSDARG00000001906	ENSDARG00000002193	ENSDARG00000002285	ENSDARG00000002362	ENSDARG00000002494	ENSDARG00000002533	ENSDARG00000002564	ENSDARG00000002956	ENSDARG00000002959	ENSDARG00000003020	ENSDARG00000003090	ENSDARG00000003175	ENSDARG00000003307	ENSDARG00000003344	ENSDARG00000003553	ENSDARG00000003655	ENSDARG00000003681	ENSDARG00000003701	ENSDARG00000003754	ENSDARG00000003925	ENSDARG00000003944	ENSDARG00000003989	ENSDARG00000004105	ENSDARG00000004150	ENSDARG00000004308	ENSDARG00000004445	ENSDARG00000004455	ENSDARG00000004497	ENSDARG00000004597	ENSDARG00000004598	ENSDARG00000004618	ENSDARG00000004621
membrane	GO:0016021	0	integral component of membrane	CC	2078	ENSDARG00000001437	ENSDARG00000007412	ENSDARG00000102318	ENSDARG00000063905	ENSDARG00000000189	ENSDARG00000000460	ENSDARG00000000551	ENSDARG00000000638	ENSDARG00000000690	ENSDARG00000001354	ENSDARG00000001452	ENSDARG00000001804	ENSDARG00000001906	ENSDARG00000002193	ENSDARG00000002285	ENSDARG00000002362	ENSDARG00000002494	ENSDARG00000002533	ENSDARG00000002564	ENSDARG00000002956	ENSDARG00000002959	ENSDARG00000003020	ENSDARG00000003090	ENSDARG00000003175	ENSDARG00000003307	ENSDARG00000003344	ENSDARG00000003553	ENSDARG00000003655	ENSDARG00000003681	ENSDARG00000003701	ENSDARG00000003754	ENSDARG00000003925	ENSDARG00000003944	ENSDARG00000003989	ENSDARG00000004105	ENSDARG00000004150	ENSDARG00000004308	ENSDARG00000004445	ENSDARG00000004455	ENSDARG00000004497	ENSDARG00000004597	ENSDARG00000004598	ENSDARG00000004618	ENSDARG00000004621
membrane	GO:0016020	0	membrane	CC	2405	ENSDARG00000001437	ENSDARG00000007412	ENSDARG00000102318	ENSDARG00000063905	ENSDARG00000000189	ENSDARG00000000460	ENSDARG00000000551	ENSDARG00000000638	ENSDARG00000000690	ENSDARG00000000837	ENSDARG00000001354	ENSDARG00000001452	ENSDARG00000001804	ENSDARG00000001906	ENSDARG00000001913	ENSDARG00000002193	ENSDARG00000002285	ENSDARG00000002362	ENSDARG00000002494	ENSDARG00000002533	ENSDARG00000002564	ENSDARG00000002600	ENSDARG00000002690	ENSDARG00000002956	ENSDARG00000002959	ENSDARG00000003020	ENSDARG00000003090	ENSDARG00000003175	ENSDARG00000003219	ENSDARG00000003307	ENSDARG00000003344	ENSDARG00000003553	ENSDARG00000003655	ENSDARG00000003681	ENSDARG00000003701	ENSDARG00000003705	ENSDARG00000003754	ENSDARG00000003925	ENSDARG00000003944	ENSDARG00000003989	ENSDARG00000004105	ENSDARG00000004150	ENSDARG00000004232	ENSDARG00000004296
membrane	GO:0005886	2.480292848988687e-260	plasma membrane	CC	1085	ENSDARG00000102318	ENSDARG00000000189	ENSDARG00000001354	ENSDARG00000001906	ENSDARG00000002285	ENSDARG00000002494	ENSDARG00000002533	ENSDARG00000002956	ENSDARG00000002959	ENSDARG00000003020	ENSDARG00000003219	ENSDARG00000003553	ENSDARG00000003705	ENSDARG00000003754	ENSDARG00000003925	ENSDARG00000003944	ENSDARG00000003989	ENSDARG00000004105	ENSDARG00000004296	ENSDARG00000004445	ENSDARG00000004455	ENSDARG00000004597	ENSDARG00000004598	ENSDARG00000004618	ENSDARG00000004621	ENSDARG00000004643	ENSDARG00000004789	ENSDARG00000004979	ENSDARG00000005112	ENSDARG00000005479	ENSDARG00000005522	ENSDARG00000005565	ENSDARG00000005704	ENSDARG00000005739	ENSDARG00000005775	ENSDARG00000005842	ENSDARG00000006094	ENSDARG00000006202	ENSDARG00000006257	ENSDARG00000006314	ENSDARG00000006341	ENSDARG00000006353	ENSDARG00000006760	ENSDARG00000006869
membrane	GO:0071944	3.955768321419217e-231	cell periphery	CC	1105	ENSDARG00000102318	ENSDARG00000000189	ENSDARG00000001354	ENSDARG00000001906	ENSDARG00000002285	ENSDARG00000002494	ENSDARG00000002533	ENSDARG00000002956	ENSDARG00000002959	ENSDARG00000003020	ENSDARG00000003219	ENSDARG00000003553	ENSDARG00000003705	ENSDARG00000003754	ENSDARG00000003925	ENSDARG00000003944	ENSDARG00000003989	ENSDARG00000004105	ENSDARG00000004296	ENSDARG00000004445	ENSDARG00000004455	ENSDARG00000004597	ENSDARG00000004598	ENSDARG00000004618	ENSDARG00000004621	ENSDARG00000004643	ENSDARG00000004789	ENSDARG00000004979	ENSDARG00000005112	ENSDARG00000005479	ENSDARG00000005522	ENSDARG00000005565	ENSDARG00000005704	ENSDARG00000005739	ENSDARG00000005775	ENSDARG00000005842	ENSDARG00000006094	ENSDARG00000006202	ENSDARG00000006257	ENSDARG00000006314	ENSDARG00000006341	ENSDARG00000006353	ENSDARG00000006760	ENSDARG00000006869
membrane	GO:0031226	2.177005618802255e-138	intrinsic component of plasma membrane	CC	486	ENSDARG00000102318	ENSDARG00000000189	ENSDARG00000001354	ENSDARG00000001906	ENSDARG00000002494	ENSDARG00000002956	ENSDARG00000002959	ENSDARG00000003020	ENSDARG00000003553	ENSDARG00000003754	ENSDARG00000004445	ENSDARG00000004455	ENSDARG00000004979	ENSDARG00000005479	ENSDARG00000005522	ENSDARG00000005775	ENSDARG00000005842	ENSDARG00000006202	ENSDARG00000006314	ENSDARG00000006341	ENSDARG00000006353	ENSDARG00000006760	ENSDARG00000006894	ENSDARG00000007195	ENSDARG00000007231	ENSDARG00000007436	ENSDARG00000007490	ENSDARG00000007582	ENSDARG00000008095	ENSDARG00000008127	ENSDARG00000008212	ENSDARG00000008407	ENSDARG00000009387	ENSDARG00000010477	ENSDARG00000010712	ENSDARG00000011083	ENSDARG00000011091	ENSDARG00000011188	ENSDARG00000011317	ENSDARG00000011533	ENSDARG00000012248	ENSDARG00000012390	ENSDARG00000012726	ENSDARG00000012942
membrane	GO:0005887	1.5696306729269834e-137	integral component of plasma membrane	CC	479	ENSDARG00000102318	ENSDARG00000000189	ENSDARG00000001354	ENSDARG00000001906	ENSDARG00000002494	ENSDARG00000002956	ENSDARG00000002959	ENSDARG00000003020	ENSDARG00000003553	ENSDARG00000003754	ENSDARG00000004445	ENSDARG00000004455	ENSDARG00000004979	ENSDARG00000005479	ENSDARG00000005522	ENSDARG00000005775	ENSDARG00000005842	ENSDARG00000006202	ENSDARG00000006314	ENSDARG00000006341	ENSDARG00000006353	ENSDARG00000006760	ENSDARG00000006894	ENSDARG00000007195	ENSDARG00000007231	ENSDARG00000007436	ENSDARG00000007490	ENSDARG00000007582	ENSDARG00000008095	ENSDARG00000008127	ENSDARG00000008212	ENSDARG00000008407	ENSDARG00000010477	ENSDARG00000010712	ENSDARG00000011083	ENSDARG00000011091	ENSDARG00000011188	ENSDARG00000011317	ENSDARG00000011533	ENSDARG00000012390	ENSDARG00000012726	ENSDARG00000012942	ENSDARG00000013144	ENSDARG00000013210
membrane	GO:0110165	7.191432837160515e-48	cellular anatomical entity	CC	2448	ENSDARG00000001437	ENSDARG00000007412	ENSDARG00000102318	ENSDARG00000063905	ENSDARG00000105261	ENSDARG00000098700	ENSDARG00000000189	ENSDARG00000000460	ENSDARG00000000551	ENSDARG00000000567	ENSDARG00000000638	ENSDARG00000000690	ENSDARG00000000837	ENSDARG00000001354	ENSDARG00000001452	ENSDARG00000001804	ENSDARG00000001906	ENSDARG00000001913	ENSDARG00000002193	ENSDARG00000002285	ENSDARG00000002362	ENSDARG00000002494	ENSDARG00000002533	ENSDARG00000002564	ENSDARG00000002600	ENSDARG00000002690	ENSDARG00000002956	ENSDARG00000002959	ENSDARG00000003020	ENSDARG00000003090	ENSDARG00000003175	ENSDARG00000003219	ENSDARG00000003307	ENSDARG00000003344	ENSDARG00000003553	ENSDARG00000003655	ENSDARG00000003681	ENSDARG00000003701	ENSDARG00000003705	ENSDARG00000003754	ENSDARG00000003925	ENSDARG00000003944	ENSDARG00000003989	ENSDARG00000004105
membrane	GO:0043235	4.172793413391984e-24	receptor complex	CC	97	ENSDARG00000102318	ENSDARG00000002494	ENSDARG00000002956	ENSDARG00000006202	ENSDARG00000006314	ENSDARG00000006353	ENSDARG00000007231	ENSDARG00000007906	ENSDARG00000011188	ENSDARG00000012942	ENSDARG00000013847	ENSDARG00000014986	ENSDARG00000016939	ENSDARG00000017494	ENSDARG00000018179	ENSDARG00000018569	ENSDARG00000018687	ENSDARG00000018968	ENSDARG00000019342	ENSDARG00000019728	ENSDARG00000020450	ENSDARG00000021539	ENSDARG00000022532	ENSDARG00000022689	ENSDARG00000026294	ENSDARG00000027423	ENSDARG00000028507	ENSDARG00000032435	ENSDARG00000033296	ENSDARG00000034541	ENSDARG00000036086	ENSDARG00000036985	ENSDARG00000036993	ENSDARG00000037473	ENSDARG00000037498	ENSDARG00000037917	ENSDARG00000038700	ENSDARG00000039436	ENSDARG00000044318	ENSDARG00000044422	ENSDARG00000045070	ENSDARG00000052142	ENSDARG00000052157	ENSDARG00000052158
membrane	GO:0098797	5.800830652989313e-20	plasma membrane protein complex	CC	133	ENSDARG00000102318	ENSDARG00000002494	ENSDARG00000002956	ENSDARG00000003925	ENSDARG00000005112	ENSDARG00000005775	ENSDARG00000006314	ENSDARG00000006353	ENSDARG00000007561	ENSDARG00000008398	ENSDARG00000011188	ENSDARG00000012942	ENSDARG00000013144	ENSDARG00000014215	ENSDARG00000014986	ENSDARG00000015002	ENSDARG00000016939	ENSDARG00000017108	ENSDARG00000017494	ENSDARG00000017927	ENSDARG00000018032	ENSDARG00000018179	ENSDARG00000018687	ENSDARG00000018968	ENSDARG00000019342	ENSDARG00000019728	ENSDARG00000020450	ENSDARG00000022532	ENSDARG00000022689	ENSDARG00000024744	ENSDARG00000026967	ENSDARG00000027423	ENSDARG00000028507	ENSDARG00000029457	ENSDARG00000029511	ENSDARG00000031745	ENSDARG00000032435	ENSDARG00000034424	ENSDARG00000034588	ENSDARG00000035796	ENSDARG00000036086	ENSDARG00000037473	ENSDARG00000037498	ENSDARG00000037917
membrane	GO:0098802	2.0087077719268188e-14	plasma membrane signaling receptor complex	CC	48	ENSDARG00000102318	ENSDARG00000002494	ENSDARG00000002956	ENSDARG00000006314	ENSDARG00000006353	ENSDARG00000011188	ENSDARG00000012942	ENSDARG00000014986	ENSDARG00000016939	ENSDARG00000017494	ENSDARG00000018179	ENSDARG00000018687	ENSDARG00000018968	ENSDARG00000019342	ENSDARG00000019728	ENSDARG00000020450	ENSDARG00000022532	ENSDARG00000022689	ENSDARG00000027423	ENSDARG00000028507	ENSDARG00000032435	ENSDARG00000036086	ENSDARG00000037473	ENSDARG00000037498	ENSDARG00000037917	ENSDARG00000044318	ENSDARG00000044422	ENSDARG00000045070	ENSDARG00000052142	ENSDARG00000053232	ENSDARG00000054968	ENSDARG00000056018	ENSDARG00000056767	ENSDARG00000057787	ENSDARG00000061042	ENSDARG00000062974	ENSDARG00000071524	ENSDARG00000071863	ENSDARG00000074316	ENSDARG00000086172	ENSDARG00000091411	ENSDARG00000098899	ENSDARG00000103056	ENSDARG00000104484
membrane	GO:0098796	4.106788042331559e-12	membrane protein complex	CC	199	ENSDARG00000102318	ENSDARG00000063905	ENSDARG00000002494	ENSDARG00000002956	ENSDARG00000003175	ENSDARG00000003307	ENSDARG00000003925	ENSDARG00000004618	ENSDARG00000005112	ENSDARG00000005775	ENSDARG00000006314	ENSDARG00000006353	ENSDARG00000006786	ENSDARG00000006869	ENSDARG00000007561	ENSDARG00000008398	ENSDARG00000010625	ENSDARG00000011188	ENSDARG00000012874	ENSDARG00000012942	ENSDARG00000013144	ENSDARG00000013623	ENSDARG00000014215	ENSDARG00000014986	ENSDARG00000015002	ENSDARG00000015174	ENSDARG00000016934	ENSDARG00000016939	ENSDARG00000017108	ENSDARG00000017494	ENSDARG00000017927	ENSDARG00000018032	ENSDARG00000018179	ENSDARG00000018687	ENSDARG00000018968	ENSDARG00000018976	ENSDARG00000019342	ENSDARG00000019728	ENSDARG00000020450	ENSDARG00000020798	ENSDARG00000020847	ENSDARG00000022532	ENSDARG00000022689	ENSDARG00000022995
membrane	KEGG:04060	5.186508978868381e-13	Cytokine-cytokine receptor interaction	KEGG	60	ENSDARG00000102318	ENSDARG00000098700	ENSDARG00000004392	ENSDARG00000010514	ENSDARG00000011188	ENSDARG00000011941	ENSDARG00000014986	ENSDARG00000017494	ENSDARG00000018569	ENSDARG00000018968	ENSDARG00000020057	ENSDARG00000034541	ENSDARG00000035435	ENSDARG00000038968	ENSDARG00000043586	ENSDARG00000044422	ENSDARG00000044561	ENSDARG00000045959	ENSDARG00000052142	ENSDARG00000052157	ENSDARG00000052988	ENSDARG00000053624	ENSDARG00000053702	ENSDARG00000054847	ENSDARG00000054968	ENSDARG00000054975	ENSDARG00000055136	ENSDARG00000055186	ENSDARG00000058244	ENSDARG00000058774	ENSDARG00000068711	ENSDARG00000068969	ENSDARG00000068993	ENSDARG00000070165	ENSDARG00000070669	ENSDARG00000075181	ENSDARG00000075720	ENSDARG00000076800	ENSDARG00000079333	ENSDARG00000079829	ENSDARG00000080020	ENSDARG00000086172	ENSDARG00000087474	ENSDARG00000087804
membrane	REAC:R-DRE-162582	6.014565645897025e-17	Signal Transduction	REAC	331	ENSDARG00000105261	ENSDARG00000002193	ENSDARG00000002533	ENSDARG00000003944	ENSDARG00000003989	ENSDARG00000004150	ENSDARG00000004280	ENSDARG00000004392	ENSDARG00000004445	ENSDARG00000004451	ENSDARG00000005371	ENSDARG00000005522	ENSDARG00000005780	ENSDARG00000006314	ENSDARG00000006341	ENSDARG00000006607	ENSDARG00000006894	ENSDARG00000006921	ENSDARG00000007231	ENSDARG00000007480	ENSDARG00000007906	ENSDARG00000010384	ENSDARG00000010514	ENSDARG00000011091	ENSDARG00000011188	ENSDARG00000011317	ENSDARG00000011434	ENSDARG00000011564	ENSDARG00000011876	ENSDARG00000011909	ENSDARG00000011948	ENSDARG00000012353	ENSDARG00000013847	ENSDARG00000014477	ENSDARG00000014929	ENSDARG00000015174	ENSDARG00000015515	ENSDARG00000016095	ENSDARG00000017234	ENSDARG00000017500	ENSDARG00000018179	ENSDARG00000018228	ENSDARG00000018569	ENSDARG00000018698
membrane	REAC:R-DRE-6798695	1.0201183773887706e-11	Neutrophil degranulation	REAC	131	ENSDARG00000001437	ENSDARG00000007412	ENSDARG00000105261	ENSDARG00000001452	ENSDARG00000002564	ENSDARG00000002956	ENSDARG00000006094	ENSDARG00000006314	ENSDARG00000006877	ENSDARG00000008075	ENSDARG00000008182	ENSDARG00000008735	ENSDARG00000009123	ENSDARG00000011506	ENSDARG00000012535	ENSDARG00000014914	ENSDARG00000015174	ENSDARG00000016016	ENSDARG00000016695	ENSDARG00000016939	ENSDARG00000018327	ENSDARG00000020609	ENSDARG00000021924	ENSDARG00000025147	ENSDARG00000025555	ENSDARG00000028659	ENSDARG00000029461	ENSDARG00000030236	ENSDARG00000032639	ENSDARG00000036588	ENSDARG00000037758	ENSDARG00000039164	ENSDARG00000039677	ENSDARG00000040319	ENSDARG00000041399	ENSDARG00000041413	ENSDARG00000042138	ENSDARG00000042984	ENSDARG00000045224	ENSDARG00000051710	ENSDARG00000052088	ENSDARG00000052705	ENSDARG00000053911	ENSDARG00000053928
membrane	REAC:R-DRE-168256	0.005586979558943126	Immune System	REAC	234	ENSDARG00000001437	ENSDARG00000007412	ENSDARG00000102318	ENSDARG00000105261	ENSDARG00000098700	ENSDARG00000001452	ENSDARG00000002564	ENSDARG00000002956	ENSDARG00000006094	ENSDARG00000006314	ENSDARG00000006877	ENSDARG00000007743	ENSDARG00000007856	ENSDARG00000008075	ENSDARG00000008182	ENSDARG00000008434	ENSDARG00000008735	ENSDARG00000009087	ENSDARG00000009123	ENSDARG00000011506	ENSDARG00000011909	ENSDARG00000012040	ENSDARG00000012535	ENSDARG00000012942	ENSDARG00000013847	ENSDARG00000014914	ENSDARG00000015174	ENSDARG00000016016	ENSDARG00000016695	ENSDARG00000016939	ENSDARG00000018327	ENSDARG00000018569	ENSDARG00000019591	ENSDARG00000019742	ENSDARG00000020483	ENSDARG00000020609	ENSDARG00000020871	ENSDARG00000021924	ENSDARG00000025147	ENSDARG00000025555	ENSDARG00000026294	ENSDARG00000026967	ENSDARG00000028659	ENSDARG00000029461
membrane	REAC:R-DRE-168249	0.00619733013643439	Innate Immune System	REAC	151	ENSDARG00000001437	ENSDARG00000007412	ENSDARG00000105261	ENSDARG00000098700	ENSDARG00000001452	ENSDARG00000002564	ENSDARG00000002956	ENSDARG00000006094	ENSDARG00000006314	ENSDARG00000006877	ENSDARG00000007856	ENSDARG00000008075	ENSDARG00000008182	ENSDARG00000008434	ENSDARG00000008735	ENSDARG00000009123	ENSDARG00000011506	ENSDARG00000012535	ENSDARG00000014914	ENSDARG00000015174	ENSDARG00000016016	ENSDARG00000016695	ENSDARG00000016939	ENSDARG00000018327	ENSDARG00000019591	ENSDARG00000019742	ENSDARG00000020609	ENSDARG00000021924	ENSDARG00000025147	ENSDARG00000025555	ENSDARG00000028659	ENSDARG00000029461	ENSDARG00000030236	ENSDARG00000032639	ENSDARG00000036588	ENSDARG00000037758	ENSDARG00000039164	ENSDARG00000039677	ENSDARG00000040319	ENSDARG00000041399	ENSDARG00000041413	ENSDARG00000042138	ENSDARG00000042984	ENSDARG00000044490
membrane	HP:0025085	0.00027039645770063716	Bloody diarrhea	HP	20	ENSDARG00000098700	ENSDARG00000013847	ENSDARG00000014986	ENSDARG00000018179	ENSDARG00000018687	ENSDARG00000019728	ENSDARG00000039439	ENSDARG00000043213	ENSDARG00000045070	ENSDARG00000056767	ENSDARG00000056909	ENSDARG00000062974	ENSDARG00000067795	ENSDARG00000074441	ENSDARG00000074771	ENSDARG00000075181	ENSDARG00000076972	ENSDARG00000093093	ENSDARG00000105045	ENSDARG00000107130
membrane	HP:0010783	0.00032647749370524025	Erythema	HP	32	ENSDARG00000063905	ENSDARG00000098700	ENSDARG00000003925	ENSDARG00000013847	ENSDARG00000029146	ENSDARG00000037917	ENSDARG00000038139	ENSDARG00000042866	ENSDARG00000043213	ENSDARG00000043586	ENSDARG00000052656	ENSDARG00000054968	ENSDARG00000056909	ENSDARG00000057577	ENSDARG00000062750	ENSDARG00000068763	ENSDARG00000070165	ENSDARG00000070362	ENSDARG00000071592	ENSDARG00000074732	ENSDARG00000075854	ENSDARG00000087804	ENSDARG00000088023	ENSDARG00000089868	ENSDARG00000090945	ENSDARG00000092653	ENSDARG00000093093	ENSDARG00000095070	ENSDARG00000095776	ENSDARG00000097827	ENSDARG00000100693	ENSDARG00000115781
membrane	HP:0011354	0.001979710572124381	Generalized abnormality of skin	HP	145	ENSDARG00000001437	ENSDARG00000007412	ENSDARG00000063905	ENSDARG00000105261	ENSDARG00000098700	ENSDARG00000000853	ENSDARG00000001559	ENSDARG00000003925	ENSDARG00000004405	ENSDARG00000004891	ENSDARG00000005775	ENSDARG00000005789	ENSDARG00000006921	ENSDARG00000007561	ENSDARG00000008735	ENSDARG00000011948	ENSDARG00000012763	ENSDARG00000013847	ENSDARG00000014986	ENSDARG00000016939	ENSDARG00000017180	ENSDARG00000017494	ENSDARG00000018032	ENSDARG00000018179	ENSDARG00000018687	ENSDARG00000018976	ENSDARG00000019342	ENSDARG00000019728	ENSDARG00000019763	ENSDARG00000020057	ENSDARG00000020609	ENSDARG00000021539	ENSDARG00000022532	ENSDARG00000027423	ENSDARG00000028507	ENSDARG00000028659	ENSDARG00000029146	ENSDARG00000029290	ENSDARG00000030588	ENSDARG00000032389	ENSDARG00000034344	ENSDARG00000034434	ENSDARG00000034541	ENSDARG00000035054
membrane	HP:0011122	0.001999157763540221	Abnormality of skin physiology	HP	78	ENSDARG00000105261	ENSDARG00000098700	ENSDARG00000003925	ENSDARG00000005789	ENSDARG00000007561	ENSDARG00000013847	ENSDARG00000019763	ENSDARG00000020237	ENSDARG00000026081	ENSDARG00000026616	ENSDARG00000028507	ENSDARG00000028659	ENSDARG00000028663	ENSDARG00000029146	ENSDARG00000029290	ENSDARG00000037473	ENSDARG00000039222	ENSDARG00000039439	ENSDARG00000041040	ENSDARG00000041644	ENSDARG00000042231	ENSDARG00000042866	ENSDARG00000043093	ENSDARG00000043213	ENSDARG00000043307	ENSDARG00000043586	ENSDARG00000052155	ENSDARG00000052656	ENSDARG00000052705	ENSDARG00000053702	ENSDARG00000054968	ENSDARG00000055290	ENSDARG00000056018	ENSDARG00000056909	ENSDARG00000057577	ENSDARG00000061248	ENSDARG00000061896	ENSDARG00000062750	ENSDARG00000067795	ENSDARG00000068711	ENSDARG00000068763	ENSDARG00000068858	ENSDARG00000070165	ENSDARG00000070362
membrane	HP:0002716	0.002582480567991539	Lymphadenopathy	HP	45	ENSDARG00000105261	ENSDARG00000001559	ENSDARG00000004392	ENSDARG00000004405	ENSDARG00000004451	ENSDARG00000019763	ENSDARG00000028659	ENSDARG00000029290	ENSDARG00000034541	ENSDARG00000036080	ENSDARG00000039222	ENSDARG00000039439	ENSDARG00000040474	ENSDARG00000042231	ENSDARG00000043586	ENSDARG00000052656	ENSDARG00000053702	ENSDARG00000054968	ENSDARG00000058062	ENSDARG00000059363	ENSDARG00000067795	ENSDARG00000068141	ENSDARG00000068858	ENSDARG00000070165	ENSDARG00000074732	ENSDARG00000074771	ENSDARG00000075181	ENSDARG00000075720	ENSDARG00000076121	ENSDARG00000076586	ENSDARG00000087804	ENSDARG00000088023	ENSDARG00000089109	ENSDARG00000089868	ENSDARG00000090632	ENSDARG00000090945	ENSDARG00000091970	ENSDARG00000092653	ENSDARG00000095070	ENSDARG00000098387	ENSDARG00000098913	ENSDARG00000105285	ENSDARG00000105674	ENSDARG00000113139
membrane	HP:0000962	0.0033683419254572165	Hyperkeratosis	HP	49	ENSDARG00000098700	ENSDARG00000002285	ENSDARG00000003925	ENSDARG00000005789	ENSDARG00000011948	ENSDARG00000015502	ENSDARG00000018976	ENSDARG00000028507	ENSDARG00000029146	ENSDARG00000035796	ENSDARG00000039677	ENSDARG00000042866	ENSDARG00000043307	ENSDARG00000052656	ENSDARG00000052705	ENSDARG00000053468	ENSDARG00000054968	ENSDARG00000057138	ENSDARG00000057577	ENSDARG00000058848	ENSDARG00000061896	ENSDARG00000062750	ENSDARG00000069767	ENSDARG00000070165	ENSDARG00000070362	ENSDARG00000070917	ENSDARG00000071462	ENSDARG00000071524	ENSDARG00000071592	ENSDARG00000074732	ENSDARG00000075768	ENSDARG00000075854	ENSDARG00000077419	ENSDARG00000086034	ENSDARG00000087804	ENSDARG00000088023	ENSDARG00000090598	ENSDARG00000090945	ENSDARG00000092653	ENSDARG00000095070	ENSDARG00000097256	ENSDARG00000097827	ENSDARG00000100088	ENSDARG00000100131
membrane	HP:0002076	0.0033683419254572165	Migraine	HP	30	ENSDARG00000001437	ENSDARG00000007412	ENSDARG00000063905	ENSDARG00000011876	ENSDARG00000014986	ENSDARG00000017108	ENSDARG00000018179	ENSDARG00000019728	ENSDARG00000033367	ENSDARG00000034541	ENSDARG00000038139	ENSDARG00000040534	ENSDARG00000041644	ENSDARG00000043586	ENSDARG00000052656	ENSDARG00000057098	ENSDARG00000059363	ENSDARG00000062262	ENSDARG00000069147	ENSDARG00000074441	ENSDARG00000074732	ENSDARG00000088023	ENSDARG00000089868	ENSDARG00000090638	ENSDARG00000090945	ENSDARG00000103588	ENSDARG00000105045	ENSDARG00000107130	ENSDARG00000113139	ENSDARG00000115781
membrane	HP:0002733	0.003943154244298573	Abnormality of the lymph nodes	HP	45	ENSDARG00000105261	ENSDARG00000001559	ENSDARG00000004392	ENSDARG00000004405	ENSDARG00000004451	ENSDARG00000019763	ENSDARG00000028659	ENSDARG00000029290	ENSDARG00000034541	ENSDARG00000036080	ENSDARG00000039222	ENSDARG00000039439	ENSDARG00000040474	ENSDARG00000042231	ENSDARG00000043586	ENSDARG00000052656	ENSDARG00000053702	ENSDARG00000054968	ENSDARG00000058062	ENSDARG00000059363	ENSDARG00000067795	ENSDARG00000068141	ENSDARG00000068858	ENSDARG00000070165	ENSDARG00000074732	ENSDARG00000074771	ENSDARG00000075181	ENSDARG00000075720	ENSDARG00000076121	ENSDARG00000076586	ENSDARG00000087804	ENSDARG00000088023	ENSDARG00000089109	ENSDARG00000089868	ENSDARG00000090632	ENSDARG00000090945	ENSDARG00000091970	ENSDARG00000092653	ENSDARG00000095070	ENSDARG00000098387	ENSDARG00000098913	ENSDARG00000105285	ENSDARG00000105674	ENSDARG00000113139
membrane	HP:0011123	0.006037149629916597	Inflammatory abnormality of the skin	HP	67	ENSDARG00000105261	ENSDARG00000098700	ENSDARG00000003925	ENSDARG00000005789	ENSDARG00000007561	ENSDARG00000013847	ENSDARG00000019763	ENSDARG00000026081	ENSDARG00000026616	ENSDARG00000028507	ENSDARG00000028659	ENSDARG00000028663	ENSDARG00000029290	ENSDARG00000037473	ENSDARG00000039439	ENSDARG00000041040	ENSDARG00000041644	ENSDARG00000042231	ENSDARG00000042866	ENSDARG00000043093	ENSDARG00000043213	ENSDARG00000043307	ENSDARG00000043586	ENSDARG00000052155	ENSDARG00000052656	ENSDARG00000052705	ENSDARG00000053702	ENSDARG00000054968	ENSDARG00000055290	ENSDARG00000056018	ENSDARG00000056909	ENSDARG00000057577	ENSDARG00000061248	ENSDARG00000061896	ENSDARG00000062750	ENSDARG00000067795	ENSDARG00000068711	ENSDARG00000068858	ENSDARG00000070165	ENSDARG00000070362	ENSDARG00000071462	ENSDARG00000074441	ENSDARG00000074732	ENSDARG00000074771
membrane	HP:0002014	0.006037149629916597	Diarrhea	HP	58	ENSDARG00000063905	ENSDARG00000098700	ENSDARG00000001559	ENSDARG00000002600	ENSDARG00000006202	ENSDARG00000013847	ENSDARG00000014320	ENSDARG00000014916	ENSDARG00000014986	ENSDARG00000018179	ENSDARG00000018687	ENSDARG00000019728	ENSDARG00000026294	ENSDARG00000028507	ENSDARG00000031228	ENSDARG00000033367	ENSDARG00000036722	ENSDARG00000036993	ENSDARG00000037473	ENSDARG00000039439	ENSDARG00000040534	ENSDARG00000043213	ENSDARG00000043586	ENSDARG00000045070	ENSDARG00000052155	ENSDARG00000052705	ENSDARG00000053702	ENSDARG00000054949	ENSDARG00000056018	ENSDARG00000056045	ENSDARG00000056767	ENSDARG00000056909	ENSDARG00000058996	ENSDARG00000061737	ENSDARG00000061896	ENSDARG00000062974	ENSDARG00000067795	ENSDARG00000068858	ENSDARG00000069476	ENSDARG00000074441	ENSDARG00000074771	ENSDARG00000075181	ENSDARG00000075720	ENSDARG00000076586
membrane	HP:0010701	0.007497881649109153	Abnormal immunoglobulin level	HP	45	ENSDARG00000105261	ENSDARG00000001559	ENSDARG00000004392	ENSDARG00000004451	ENSDARG00000008735	ENSDARG00000011876	ENSDARG00000026616	ENSDARG00000028659	ENSDARG00000029290	ENSDARG00000036080	ENSDARG00000036722	ENSDARG00000037473	ENSDARG00000039439	ENSDARG00000042231	ENSDARG00000043213	ENSDARG00000052155	ENSDARG00000053702	ENSDARG00000054968	ENSDARG00000058062	ENSDARG00000058994	ENSDARG00000062262	ENSDARG00000067795	ENSDARG00000068763	ENSDARG00000068858	ENSDARG00000070165	ENSDARG00000074633	ENSDARG00000074771	ENSDARG00000075181	ENSDARG00000075720	ENSDARG00000076586	ENSDARG00000076972	ENSDARG00000087804	ENSDARG00000089844	ENSDARG00000090632	ENSDARG00000091970	ENSDARG00000092653	ENSDARG00000093093	ENSDARG00000095070	ENSDARG00000098387	ENSDARG00000098913	ENSDARG00000101322	ENSDARG00000105285	ENSDARG00000105389	ENSDARG00000105674
membrane	HP:0001581	0.00814502408885729	Recurrent skin infections	HP	26	ENSDARG00000105261	ENSDARG00000007561	ENSDARG00000013847	ENSDARG00000028507	ENSDARG00000037473	ENSDARG00000039439	ENSDARG00000043213	ENSDARG00000052155	ENSDARG00000052656	ENSDARG00000052705	ENSDARG00000053702	ENSDARG00000056018	ENSDARG00000056909	ENSDARG00000062750	ENSDARG00000067795	ENSDARG00000068858	ENSDARG00000071462	ENSDARG00000074732	ENSDARG00000074771	ENSDARG00000075181	ENSDARG00000088023	ENSDARG00000090598	ENSDARG00000090632	ENSDARG00000090945	ENSDARG00000093093	ENSDARG00000101322
membrane	HP:0002315	0.00814502408885729	Headache	HP	54	ENSDARG00000001437	ENSDARG00000007412	ENSDARG00000063905	ENSDARG00000006921	ENSDARG00000007561	ENSDARG00000009387	ENSDARG00000011876	ENSDARG00000014986	ENSDARG00000017108	ENSDARG00000018179	ENSDARG00000019728	ENSDARG00000019763	ENSDARG00000026967	ENSDARG00000033367	ENSDARG00000034541	ENSDARG00000035054	ENSDARG00000038139	ENSDARG00000039222	ENSDARG00000040534	ENSDARG00000041040	ENSDARG00000041644	ENSDARG00000043130	ENSDARG00000043586	ENSDARG00000052656	ENSDARG00000052739	ENSDARG00000057098	ENSDARG00000057577	ENSDARG00000059363	ENSDARG00000062262	ENSDARG00000067730	ENSDARG00000069147	ENSDARG00000070792	ENSDARG00000074441	ENSDARG00000074732	ENSDARG00000075768	ENSDARG00000088023	ENSDARG00000089868	ENSDARG00000090638	ENSDARG00000090945	ENSDARG00000095070	ENSDARG00000098913	ENSDARG00000101281	ENSDARG00000102096	ENSDARG00000102583
membrane	HP:0005372	0.008409629085966758	Abnormality of B cell physiology	HP	45	ENSDARG00000105261	ENSDARG00000001559	ENSDARG00000004392	ENSDARG00000004451	ENSDARG00000008735	ENSDARG00000011876	ENSDARG00000026616	ENSDARG00000028659	ENSDARG00000029290	ENSDARG00000036080	ENSDARG00000036722	ENSDARG00000037473	ENSDARG00000039439	ENSDARG00000042231	ENSDARG00000043213	ENSDARG00000052155	ENSDARG00000053702	ENSDARG00000054968	ENSDARG00000058062	ENSDARG00000058994	ENSDARG00000062262	ENSDARG00000067795	ENSDARG00000068763	ENSDARG00000068858	ENSDARG00000070165	ENSDARG00000074633	ENSDARG00000074771	ENSDARG00000075181	ENSDARG00000075720	ENSDARG00000076586	ENSDARG00000076972	ENSDARG00000087804	ENSDARG00000089844	ENSDARG00000090632	ENSDARG00000091970	ENSDARG00000092653	ENSDARG00000093093	ENSDARG00000095070	ENSDARG00000098387	ENSDARG00000098913	ENSDARG00000101322	ENSDARG00000105285	ENSDARG00000105389	ENSDARG00000105674
membrane	HP:0011276	0.009356595718031787	Vascular skin abnormality	HP	84	ENSDARG00000063905	ENSDARG00000105261	ENSDARG00000098700	ENSDARG00000001559	ENSDARG00000003925	ENSDARG00000004405	ENSDARG00000005789	ENSDARG00000006921	ENSDARG00000007561	ENSDARG00000013847	ENSDARG00000014986	ENSDARG00000017494	ENSDARG00000018179	ENSDARG00000018687	ENSDARG00000019763	ENSDARG00000020057	ENSDARG00000021539	ENSDARG00000028659	ENSDARG00000029146	ENSDARG00000029290	ENSDARG00000032389	ENSDARG00000034541	ENSDARG00000035054	ENSDARG00000036080	ENSDARG00000037917	ENSDARG00000038139	ENSDARG00000038968	ENSDARG00000039222	ENSDARG00000040474	ENSDARG00000042231	ENSDARG00000042866	ENSDARG00000043213	ENSDARG00000043586	ENSDARG00000044694	ENSDARG00000045070	ENSDARG00000052094	ENSDARG00000052656	ENSDARG00000054968	ENSDARG00000056767	ENSDARG00000056909	ENSDARG00000057577	ENSDARG00000058996	ENSDARG00000059363	ENSDARG00000062750
membrane	HP:0011368	0.011173005923331597	Epidermal thickening	HP	62	ENSDARG00000098700	ENSDARG00000002285	ENSDARG00000002494	ENSDARG00000002600	ENSDARG00000003925	ENSDARG00000004891	ENSDARG00000005789	ENSDARG00000011948	ENSDARG00000015502	ENSDARG00000015515	ENSDARG00000018423	ENSDARG00000018976	ENSDARG00000028507	ENSDARG00000029146	ENSDARG00000035796	ENSDARG00000039677	ENSDARG00000041040	ENSDARG00000042866	ENSDARG00000043307	ENSDARG00000052656	ENSDARG00000052705	ENSDARG00000053468	ENSDARG00000054968	ENSDARG00000057138	ENSDARG00000057577	ENSDARG00000058848	ENSDARG00000061896	ENSDARG00000062750	ENSDARG00000069147	ENSDARG00000069767	ENSDARG00000070165	ENSDARG00000070362	ENSDARG00000070917	ENSDARG00000071462	ENSDARG00000071524	ENSDARG00000071592	ENSDARG00000074732	ENSDARG00000075720	ENSDARG00000075768	ENSDARG00000075854	ENSDARG00000076586	ENSDARG00000076895	ENSDARG00000077419	ENSDARG00000086034
membrane	HP:0000988	0.01421856560894912	Skin rash	HP	28	ENSDARG00000098700	ENSDARG00000003925	ENSDARG00000005789	ENSDARG00000019763	ENSDARG00000028663	ENSDARG00000029290	ENSDARG00000037473	ENSDARG00000041644	ENSDARG00000042231	ENSDARG00000042866	ENSDARG00000043586	ENSDARG00000052155	ENSDARG00000052656	ENSDARG00000053702	ENSDARG00000054968	ENSDARG00000068858	ENSDARG00000070165	ENSDARG00000070362	ENSDARG00000074732	ENSDARG00000075768	ENSDARG00000075854	ENSDARG00000087804	ENSDARG00000088023	ENSDARG00000089868	ENSDARG00000090632	ENSDARG00000090945	ENSDARG00000092653	ENSDARG00000095070
membrane	HP:0007703	0.01678136677422368	Abnormality of retinal pigmentation	HP	57	ENSDARG00000063905	ENSDARG00000002193	ENSDARG00000002285	ENSDARG00000004392	ENSDARG00000004451	ENSDARG00000004891	ENSDARG00000007480	ENSDARG00000008890	ENSDARG00000010070	ENSDARG00000010312	ENSDARG00000012763	ENSDARG00000014840	ENSDARG00000019752	ENSDARG00000019782	ENSDARG00000020237	ENSDARG00000029482	ENSDARG00000032056	ENSDARG00000033367	ENSDARG00000034007	ENSDARG00000035796	ENSDARG00000038018	ENSDARG00000039827	ENSDARG00000039966	ENSDARG00000041621	ENSDARG00000042293	ENSDARG00000043443	ENSDARG00000044339	ENSDARG00000044569	ENSDARG00000044861	ENSDARG00000044862	ENSDARG00000051986	ENSDARG00000052462	ENSDARG00000054968	ENSDARG00000056108	ENSDARG00000058848	ENSDARG00000069147	ENSDARG00000070165	ENSDARG00000070666	ENSDARG00000075768	ENSDARG00000087804	ENSDARG00000087814	ENSDARG00000094454	ENSDARG00000094752	ENSDARG00000095776
membrane	HP:0033796	0.01678136677422368	Abnormal leukocyte physiology	HP	47	ENSDARG00000105261	ENSDARG00000001559	ENSDARG00000004392	ENSDARG00000004451	ENSDARG00000008735	ENSDARG00000011876	ENSDARG00000026616	ENSDARG00000028659	ENSDARG00000029290	ENSDARG00000036080	ENSDARG00000036722	ENSDARG00000037473	ENSDARG00000039439	ENSDARG00000042231	ENSDARG00000042962	ENSDARG00000043213	ENSDARG00000052155	ENSDARG00000053702	ENSDARG00000054968	ENSDARG00000058062	ENSDARG00000058994	ENSDARG00000062262	ENSDARG00000067795	ENSDARG00000068763	ENSDARG00000068858	ENSDARG00000070165	ENSDARG00000074441	ENSDARG00000074633	ENSDARG00000074771	ENSDARG00000075181	ENSDARG00000075720	ENSDARG00000076586	ENSDARG00000076972	ENSDARG00000087804	ENSDARG00000089844	ENSDARG00000090632	ENSDARG00000091970	ENSDARG00000092653	ENSDARG00000093093	ENSDARG00000095070	ENSDARG00000098387	ENSDARG00000098913	ENSDARG00000101322	ENSDARG00000105285
membrane	HP:0031409	0.01678136677422368	Abnormal lymphocyte physiology	HP	47	ENSDARG00000105261	ENSDARG00000001559	ENSDARG00000004392	ENSDARG00000004451	ENSDARG00000008735	ENSDARG00000011876	ENSDARG00000026616	ENSDARG00000028659	ENSDARG00000029290	ENSDARG00000036080	ENSDARG00000036722	ENSDARG00000037473	ENSDARG00000039439	ENSDARG00000042231	ENSDARG00000042962	ENSDARG00000043213	ENSDARG00000052155	ENSDARG00000053702	ENSDARG00000054968	ENSDARG00000058062	ENSDARG00000058994	ENSDARG00000062262	ENSDARG00000067795	ENSDARG00000068763	ENSDARG00000068858	ENSDARG00000070165	ENSDARG00000074441	ENSDARG00000074633	ENSDARG00000074771	ENSDARG00000075181	ENSDARG00000075720	ENSDARG00000076586	ENSDARG00000076972	ENSDARG00000087804	ENSDARG00000089844	ENSDARG00000090632	ENSDARG00000091970	ENSDARG00000092653	ENSDARG00000093093	ENSDARG00000095070	ENSDARG00000098387	ENSDARG00000098913	ENSDARG00000101322	ENSDARG00000105285
membrane	HP:0001072	0.017758901136090938	Thickened skin	HP	67	ENSDARG00000098700	ENSDARG00000002285	ENSDARG00000002494	ENSDARG00000002600	ENSDARG00000003925	ENSDARG00000004891	ENSDARG00000005789	ENSDARG00000011948	ENSDARG00000015502	ENSDARG00000015515	ENSDARG00000018423	ENSDARG00000018976	ENSDARG00000028507	ENSDARG00000029146	ENSDARG00000035796	ENSDARG00000038139	ENSDARG00000039677	ENSDARG00000041040	ENSDARG00000042866	ENSDARG00000043130	ENSDARG00000043307	ENSDARG00000052656	ENSDARG00000052705	ENSDARG00000053468	ENSDARG00000053702	ENSDARG00000054968	ENSDARG00000057138	ENSDARG00000057577	ENSDARG00000058848	ENSDARG00000061896	ENSDARG00000062750	ENSDARG00000068858	ENSDARG00000069147	ENSDARG00000069767	ENSDARG00000070165	ENSDARG00000070362	ENSDARG00000070917	ENSDARG00000071462	ENSDARG00000071524	ENSDARG00000071592	ENSDARG00000074732	ENSDARG00000075720	ENSDARG00000075768	ENSDARG00000075854
membrane	HP:0003765	0.02112381808819808	Psoriasiform dermatitis	HP	9	ENSDARG00000098700	ENSDARG00000013847	ENSDARG00000043213	ENSDARG00000056909	ENSDARG00000062750	ENSDARG00000093093	ENSDARG00000095070	ENSDARG00000103485	ENSDARG00000115781
membrane	HP:0011124	0.024643990095543813	Abnormal epidermal morphology	HP	19	ENSDARG00000098700	ENSDARG00000005789	ENSDARG00000013847	ENSDARG00000029146	ENSDARG00000039677	ENSDARG00000042866	ENSDARG00000043213	ENSDARG00000052705	ENSDARG00000056909	ENSDARG00000057577	ENSDARG00000061248	ENSDARG00000062750	ENSDARG00000074909	ENSDARG00000090598	ENSDARG00000093093	ENSDARG00000097827	ENSDARG00000103485	ENSDARG00000115608	ENSDARG00000115781
membrane	HP:0001744	0.0333449936029752	Splenomegaly	HP	60	ENSDARG00000001437	ENSDARG00000007412	ENSDARG00000105261	ENSDARG00000098700	ENSDARG00000001559	ENSDARG00000004392	ENSDARG00000004405	ENSDARG00000004451	ENSDARG00000006202	ENSDARG00000008890	ENSDARG00000017180	ENSDARG00000028659	ENSDARG00000029290	ENSDARG00000036080	ENSDARG00000036993	ENSDARG00000039222	ENSDARG00000039439	ENSDARG00000040474	ENSDARG00000042231	ENSDARG00000043130	ENSDARG00000043586	ENSDARG00000052094	ENSDARG00000052656	ENSDARG00000053702	ENSDARG00000054968	ENSDARG00000058062	ENSDARG00000061896	ENSDARG00000067795	ENSDARG00000068141	ENSDARG00000068858	ENSDARG00000069808	ENSDARG00000070165	ENSDARG00000074441	ENSDARG00000074633	ENSDARG00000074732	ENSDARG00000074771	ENSDARG00000075181	ENSDARG00000075720	ENSDARG00000076121	ENSDARG00000076586	ENSDARG00000076752	ENSDARG00000087804	ENSDARG00000088023	ENSDARG00000089109
membrane	HP:0040313	0.036125870263035986	Oligoarthritis	HP	6	ENSDARG00000098700	ENSDARG00000043586	ENSDARG00000075720	ENSDARG00000076586	ENSDARG00000089868	ENSDARG00000115781
membrane	HP:0005368	0.03871260076102424	Abnormality of humoral immunity	HP	45	ENSDARG00000105261	ENSDARG00000001559	ENSDARG00000004392	ENSDARG00000004451	ENSDARG00000008735	ENSDARG00000011876	ENSDARG00000026616	ENSDARG00000028659	ENSDARG00000029290	ENSDARG00000036080	ENSDARG00000036722	ENSDARG00000037473	ENSDARG00000039439	ENSDARG00000042231	ENSDARG00000043213	ENSDARG00000052155	ENSDARG00000053702	ENSDARG00000054968	ENSDARG00000058062	ENSDARG00000058994	ENSDARG00000062262	ENSDARG00000067795	ENSDARG00000068763	ENSDARG00000068858	ENSDARG00000070165	ENSDARG00000074633	ENSDARG00000074771	ENSDARG00000075181	ENSDARG00000075720	ENSDARG00000076586	ENSDARG00000076972	ENSDARG00000087804	ENSDARG00000089844	ENSDARG00000090632	ENSDARG00000091970	ENSDARG00000092653	ENSDARG00000093093	ENSDARG00000095070	ENSDARG00000098387	ENSDARG00000098913	ENSDARG00000101322	ENSDARG00000105285	ENSDARG00000105389	ENSDARG00000105674
membrane	HP:0002837	0.03871260076102424	Recurrent bronchitis	HP	14	ENSDARG00000105261	ENSDARG00000001559	ENSDARG00000013847	ENSDARG00000028659	ENSDARG00000036080	ENSDARG00000037473	ENSDARG00000053702	ENSDARG00000056909	ENSDARG00000058062	ENSDARG00000068858	ENSDARG00000090632	ENSDARG00000091970	ENSDARG00000098387	ENSDARG00000105674
membrane	HP:0000580	0.04123351024957278	Pigmentary retinopathy	HP	31	ENSDARG00000063905	ENSDARG00000002193	ENSDARG00000007480	ENSDARG00000008890	ENSDARG00000012763	ENSDARG00000014840	ENSDARG00000019752	ENSDARG00000019782	ENSDARG00000029482	ENSDARG00000032056	ENSDARG00000033367	ENSDARG00000034007	ENSDARG00000038018	ENSDARG00000039827	ENSDARG00000039966	ENSDARG00000041621	ENSDARG00000044339	ENSDARG00000051986	ENSDARG00000052462	ENSDARG00000056108	ENSDARG00000070666	ENSDARG00000075768	ENSDARG00000087814	ENSDARG00000094752	ENSDARG00000095776	ENSDARG00000099279	ENSDARG00000099499	ENSDARG00000100288	ENSDARG00000100506	ENSDARG00000102890	ENSDARG00000103747
nucleus	GO:0140110	4.8162711914317964e-265	transcription regulator activity	MF	487	ENSDARG00000105261	ENSDARG00000000151	ENSDARG00000000567	ENSDARG00000000729	ENSDARG00000002006	ENSDARG00000002196	ENSDARG00000002330	ENSDARG00000002707	ENSDARG00000002795	ENSDARG00000002970	ENSDARG00000003165	ENSDARG00000003411	ENSDARG00000003732	ENSDARG00000003803	ENSDARG00000003820	ENSDARG00000003965	ENSDARG00000003971	ENSDARG00000003991	ENSDARG00000004023	ENSDARG00000004074	ENSDARG00000004111	ENSDARG00000004714	ENSDARG00000005453	ENSDARG00000005915	ENSDARG00000006266	ENSDARG00000006288	ENSDARG00000006896	ENSDARG00000006939	ENSDARG00000007009	ENSDARG00000007277	ENSDARG00000007823	ENSDARG00000007941	ENSDARG00000007944	ENSDARG00000008010	ENSDARG00000008034	ENSDARG00000008697	ENSDARG00000009094	ENSDARG00000009242	ENSDARG00000009418	ENSDARG00000009438	ENSDARG00000009594	ENSDARG00000010137	ENSDARG00000010207	ENSDARG00000011273
nucleus	GO:0003700	3.917755163335679e-250	DNA-binding transcription factor activity	MF	447	ENSDARG00000105261	ENSDARG00000000151	ENSDARG00000000567	ENSDARG00000002006	ENSDARG00000002196	ENSDARG00000002330	ENSDARG00000002707	ENSDARG00000002795	ENSDARG00000003165	ENSDARG00000003411	ENSDARG00000003732	ENSDARG00000003803	ENSDARG00000003820	ENSDARG00000003965	ENSDARG00000003971	ENSDARG00000004023	ENSDARG00000004074	ENSDARG00000004111	ENSDARG00000004714	ENSDARG00000005453	ENSDARG00000005915	ENSDARG00000006266	ENSDARG00000006288	ENSDARG00000006896	ENSDARG00000006939	ENSDARG00000007009	ENSDARG00000007277	ENSDARG00000007823	ENSDARG00000007941	ENSDARG00000007944	ENSDARG00000008010	ENSDARG00000008034	ENSDARG00000008697	ENSDARG00000009094	ENSDARG00000009242	ENSDARG00000009418	ENSDARG00000009438	ENSDARG00000009594	ENSDARG00000010207	ENSDARG00000011273	ENSDARG00000011579	ENSDARG00000011635	ENSDARG00000012788	ENSDARG00000012887
nucleus	GO:0003677	2.929367797053062e-240	DNA binding	MF	512	ENSDARG00000105261	ENSDARG00000000151	ENSDARG00000000476	ENSDARG00000000567	ENSDARG00000002006	ENSDARG00000002196	ENSDARG00000002330	ENSDARG00000002707	ENSDARG00000002795	ENSDARG00000003165	ENSDARG00000003411	ENSDARG00000003429	ENSDARG00000003732	ENSDARG00000003803	ENSDARG00000003820	ENSDARG00000003938	ENSDARG00000003965	ENSDARG00000003971	ENSDARG00000004023	ENSDARG00000004074	ENSDARG00000004111	ENSDARG00000004714	ENSDARG00000004757	ENSDARG00000005218	ENSDARG00000005453	ENSDARG00000005915	ENSDARG00000006266	ENSDARG00000006288	ENSDARG00000006389	ENSDARG00000006408	ENSDARG00000006434	ENSDARG00000006896	ENSDARG00000006939	ENSDARG00000007009	ENSDARG00000007277	ENSDARG00000007349	ENSDARG00000007823	ENSDARG00000007941	ENSDARG00000007944	ENSDARG00000008010	ENSDARG00000008034	ENSDARG00000008472	ENSDARG00000008551	ENSDARG00000009094
nucleus	GO:0003676	1.7181104284261057e-203	nucleic acid binding	MF	595	ENSDARG00000105261	ENSDARG00000000151	ENSDARG00000000476	ENSDARG00000000567	ENSDARG00000002006	ENSDARG00000002131	ENSDARG00000002196	ENSDARG00000002330	ENSDARG00000002549	ENSDARG00000002707	ENSDARG00000002795	ENSDARG00000003153	ENSDARG00000003165	ENSDARG00000003411	ENSDARG00000003429	ENSDARG00000003531	ENSDARG00000003544	ENSDARG00000003732	ENSDARG00000003803	ENSDARG00000003820	ENSDARG00000003938	ENSDARG00000003965	ENSDARG00000003971	ENSDARG00000004023	ENSDARG00000004074	ENSDARG00000004111	ENSDARG00000004714	ENSDARG00000004724	ENSDARG00000004757	ENSDARG00000005218	ENSDARG00000005315	ENSDARG00000005453	ENSDARG00000005699	ENSDARG00000005774	ENSDARG00000005915	ENSDARG00000006266	ENSDARG00000006288	ENSDARG00000006389	ENSDARG00000006408	ENSDARG00000006434	ENSDARG00000006896	ENSDARG00000006939	ENSDARG00000007009	ENSDARG00000007277
nucleus	GO:1901363	2.5198350845092548e-123	heterocyclic compound binding	MF	651	ENSDARG00000063905	ENSDARG00000105261	ENSDARG00000000151	ENSDARG00000000476	ENSDARG00000000567	ENSDARG00000001558	ENSDARG00000002006	ENSDARG00000002131	ENSDARG00000002196	ENSDARG00000002330	ENSDARG00000002549	ENSDARG00000002707	ENSDARG00000002795	ENSDARG00000003022	ENSDARG00000003153	ENSDARG00000003165	ENSDARG00000003411	ENSDARG00000003429	ENSDARG00000003446	ENSDARG00000003531	ENSDARG00000003544	ENSDARG00000003732	ENSDARG00000003803	ENSDARG00000003820	ENSDARG00000003938	ENSDARG00000003965	ENSDARG00000003971	ENSDARG00000004023	ENSDARG00000004074	ENSDARG00000004111	ENSDARG00000004714	ENSDARG00000004724	ENSDARG00000004757	ENSDARG00000005218	ENSDARG00000005315	ENSDARG00000005453	ENSDARG00000005699	ENSDARG00000005774	ENSDARG00000005915	ENSDARG00000006266	ENSDARG00000006288	ENSDARG00000006389	ENSDARG00000006408	ENSDARG00000006434
nucleus	GO:0097159	4.223730650519167e-122	organic cyclic compound binding	MF	651	ENSDARG00000063905	ENSDARG00000105261	ENSDARG00000000151	ENSDARG00000000476	ENSDARG00000000567	ENSDARG00000001558	ENSDARG00000002006	ENSDARG00000002131	ENSDARG00000002196	ENSDARG00000002330	ENSDARG00000002549	ENSDARG00000002707	ENSDARG00000002795	ENSDARG00000003022	ENSDARG00000003153	ENSDARG00000003165	ENSDARG00000003411	ENSDARG00000003429	ENSDARG00000003446	ENSDARG00000003531	ENSDARG00000003544	ENSDARG00000003732	ENSDARG00000003803	ENSDARG00000003820	ENSDARG00000003938	ENSDARG00000003965	ENSDARG00000003971	ENSDARG00000004023	ENSDARG00000004074	ENSDARG00000004111	ENSDARG00000004714	ENSDARG00000004724	ENSDARG00000004757	ENSDARG00000005218	ENSDARG00000005315	ENSDARG00000005453	ENSDARG00000005699	ENSDARG00000005774	ENSDARG00000005915	ENSDARG00000006266	ENSDARG00000006288	ENSDARG00000006389	ENSDARG00000006408	ENSDARG00000006434
nucleus	GO:0005488	5.830641930188446e-60	binding	MF	869	ENSDARG00000102318	ENSDARG00000063905	ENSDARG00000105261	ENSDARG00000098700	ENSDARG00000000151	ENSDARG00000000476	ENSDARG00000000567	ENSDARG00000000729	ENSDARG00000001558	ENSDARG00000002006	ENSDARG00000002131	ENSDARG00000002196	ENSDARG00000002330	ENSDARG00000002549	ENSDARG00000002707	ENSDARG00000002795	ENSDARG00000003022	ENSDARG00000003153	ENSDARG00000003165	ENSDARG00000003308	ENSDARG00000003411	ENSDARG00000003429	ENSDARG00000003446	ENSDARG00000003531	ENSDARG00000003544	ENSDARG00000003732	ENSDARG00000003803	ENSDARG00000003820	ENSDARG00000003865	ENSDARG00000003938	ENSDARG00000003965	ENSDARG00000003971	ENSDARG00000003991	ENSDARG00000004023	ENSDARG00000004074	ENSDARG00000004111	ENSDARG00000004280	ENSDARG00000004714	ENSDARG00000004724	ENSDARG00000004735	ENSDARG00000004757	ENSDARG00000004785	ENSDARG00000004937	ENSDARG00000005154
nucleus	GO:0051252	6.002976601054837e-294	regulation of RNA metabolic process	BP	582	ENSDARG00000105261	ENSDARG00000000151	ENSDARG00000000567	ENSDARG00000000729	ENSDARG00000002006	ENSDARG00000002196	ENSDARG00000002330	ENSDARG00000002707	ENSDARG00000002795	ENSDARG00000002970	ENSDARG00000003165	ENSDARG00000003411	ENSDARG00000003531	ENSDARG00000003732	ENSDARG00000003803	ENSDARG00000003820	ENSDARG00000003965	ENSDARG00000003971	ENSDARG00000003991	ENSDARG00000004023	ENSDARG00000004074	ENSDARG00000004111	ENSDARG00000004714	ENSDARG00000004724	ENSDARG00000004757	ENSDARG00000005453	ENSDARG00000005915	ENSDARG00000006266	ENSDARG00000006288	ENSDARG00000006389	ENSDARG00000006408	ENSDARG00000006896	ENSDARG00000006939	ENSDARG00000007009	ENSDARG00000007277	ENSDARG00000007349	ENSDARG00000007823	ENSDARG00000007941	ENSDARG00000007944	ENSDARG00000008010	ENSDARG00000008034	ENSDARG00000008255	ENSDARG00000008697	ENSDARG00000009094
nucleus	GO:0019219	9.644795953604808e-292	regulation of nucleobase-containing compound metabolic process	BP	586	ENSDARG00000105261	ENSDARG00000000151	ENSDARG00000000567	ENSDARG00000000729	ENSDARG00000002006	ENSDARG00000002196	ENSDARG00000002330	ENSDARG00000002707	ENSDARG00000002795	ENSDARG00000002970	ENSDARG00000003165	ENSDARG00000003411	ENSDARG00000003531	ENSDARG00000003732	ENSDARG00000003803	ENSDARG00000003820	ENSDARG00000003965	ENSDARG00000003971	ENSDARG00000003991	ENSDARG00000004023	ENSDARG00000004074	ENSDARG00000004111	ENSDARG00000004714	ENSDARG00000004724	ENSDARG00000004757	ENSDARG00000005218	ENSDARG00000005453	ENSDARG00000005915	ENSDARG00000006266	ENSDARG00000006288	ENSDARG00000006389	ENSDARG00000006408	ENSDARG00000006896	ENSDARG00000006939	ENSDARG00000007009	ENSDARG00000007277	ENSDARG00000007349	ENSDARG00000007823	ENSDARG00000007941	ENSDARG00000007944	ENSDARG00000008010	ENSDARG00000008034	ENSDARG00000008255	ENSDARG00000008697
nucleus	GO:2001141	9.844672318507122e-292	regulation of RNA biosynthetic process	BP	567	ENSDARG00000105261	ENSDARG00000000151	ENSDARG00000000567	ENSDARG00000000729	ENSDARG00000002006	ENSDARG00000002196	ENSDARG00000002330	ENSDARG00000002707	ENSDARG00000002795	ENSDARG00000002970	ENSDARG00000003165	ENSDARG00000003411	ENSDARG00000003531	ENSDARG00000003732	ENSDARG00000003803	ENSDARG00000003820	ENSDARG00000003965	ENSDARG00000003971	ENSDARG00000003991	ENSDARG00000004023	ENSDARG00000004074	ENSDARG00000004111	ENSDARG00000004714	ENSDARG00000004724	ENSDARG00000005453	ENSDARG00000005915	ENSDARG00000006266	ENSDARG00000006288	ENSDARG00000006389	ENSDARG00000006408	ENSDARG00000006896	ENSDARG00000006939	ENSDARG00000007009	ENSDARG00000007277	ENSDARG00000007349	ENSDARG00000007823	ENSDARG00000007941	ENSDARG00000007944	ENSDARG00000008010	ENSDARG00000008034	ENSDARG00000008697	ENSDARG00000009094	ENSDARG00000009242	ENSDARG00000009418
nucleus	GO:1903506	9.844672318507122e-292	regulation of nucleic acid-templated transcription	BP	567	ENSDARG00000105261	ENSDARG00000000151	ENSDARG00000000567	ENSDARG00000000729	ENSDARG00000002006	ENSDARG00000002196	ENSDARG00000002330	ENSDARG00000002707	ENSDARG00000002795	ENSDARG00000002970	ENSDARG00000003165	ENSDARG00000003411	ENSDARG00000003531	ENSDARG00000003732	ENSDARG00000003803	ENSDARG00000003820	ENSDARG00000003965	ENSDARG00000003971	ENSDARG00000003991	ENSDARG00000004023	ENSDARG00000004074	ENSDARG00000004111	ENSDARG00000004714	ENSDARG00000004724	ENSDARG00000005453	ENSDARG00000005915	ENSDARG00000006266	ENSDARG00000006288	ENSDARG00000006389	ENSDARG00000006408	ENSDARG00000006896	ENSDARG00000006939	ENSDARG00000007009	ENSDARG00000007277	ENSDARG00000007349	ENSDARG00000007823	ENSDARG00000007941	ENSDARG00000007944	ENSDARG00000008010	ENSDARG00000008034	ENSDARG00000008697	ENSDARG00000009094	ENSDARG00000009242	ENSDARG00000009418
nucleus	GO:0006355	9.844672318507122e-292	regulation of transcription, DNA-templated	BP	567	ENSDARG00000105261	ENSDARG00000000151	ENSDARG00000000567	ENSDARG00000000729	ENSDARG00000002006	ENSDARG00000002196	ENSDARG00000002330	ENSDARG00000002707	ENSDARG00000002795	ENSDARG00000002970	ENSDARG00000003165	ENSDARG00000003411	ENSDARG00000003531	ENSDARG00000003732	ENSDARG00000003803	ENSDARG00000003820	ENSDARG00000003965	ENSDARG00000003971	ENSDARG00000003991	ENSDARG00000004023	ENSDARG00000004074	ENSDARG00000004111	ENSDARG00000004714	ENSDARG00000004724	ENSDARG00000005453	ENSDARG00000005915	ENSDARG00000006266	ENSDARG00000006288	ENSDARG00000006389	ENSDARG00000006408	ENSDARG00000006896	ENSDARG00000006939	ENSDARG00000007009	ENSDARG00000007277	ENSDARG00000007349	ENSDARG00000007823	ENSDARG00000007941	ENSDARG00000007944	ENSDARG00000008010	ENSDARG00000008034	ENSDARG00000008697	ENSDARG00000009094	ENSDARG00000009242	ENSDARG00000009418
nucleus	GO:0006351	2.4853544691247432e-287	transcription, DNA-templated	BP	576	ENSDARG00000105261	ENSDARG00000000151	ENSDARG00000000567	ENSDARG00000000729	ENSDARG00000002006	ENSDARG00000002196	ENSDARG00000002330	ENSDARG00000002707	ENSDARG00000002795	ENSDARG00000002970	ENSDARG00000003165	ENSDARG00000003411	ENSDARG00000003531	ENSDARG00000003732	ENSDARG00000003803	ENSDARG00000003820	ENSDARG00000003965	ENSDARG00000003971	ENSDARG00000003991	ENSDARG00000004023	ENSDARG00000004074	ENSDARG00000004111	ENSDARG00000004714	ENSDARG00000004724	ENSDARG00000005453	ENSDARG00000005915	ENSDARG00000006266	ENSDARG00000006288	ENSDARG00000006389	ENSDARG00000006408	ENSDARG00000006434	ENSDARG00000006896	ENSDARG00000006939	ENSDARG00000007009	ENSDARG00000007277	ENSDARG00000007349	ENSDARG00000007823	ENSDARG00000007941	ENSDARG00000007944	ENSDARG00000008010	ENSDARG00000008034	ENSDARG00000008697	ENSDARG00000009094	ENSDARG00000009242
nucleus	GO:0097659	2.4853544691247432e-287	nucleic acid-templated transcription	BP	576	ENSDARG00000105261	ENSDARG00000000151	ENSDARG00000000567	ENSDARG00000000729	ENSDARG00000002006	ENSDARG00000002196	ENSDARG00000002330	ENSDARG00000002707	ENSDARG00000002795	ENSDARG00000002970	ENSDARG00000003165	ENSDARG00000003411	ENSDARG00000003531	ENSDARG00000003732	ENSDARG00000003803	ENSDARG00000003820	ENSDARG00000003965	ENSDARG00000003971	ENSDARG00000003991	ENSDARG00000004023	ENSDARG00000004074	ENSDARG00000004111	ENSDARG00000004714	ENSDARG00000004724	ENSDARG00000005453	ENSDARG00000005915	ENSDARG00000006266	ENSDARG00000006288	ENSDARG00000006389	ENSDARG00000006408	ENSDARG00000006434	ENSDARG00000006896	ENSDARG00000006939	ENSDARG00000007009	ENSDARG00000007277	ENSDARG00000007349	ENSDARG00000007823	ENSDARG00000007941	ENSDARG00000007944	ENSDARG00000008010	ENSDARG00000008034	ENSDARG00000008697	ENSDARG00000009094	ENSDARG00000009242
nucleus	GO:0032774	7.407151923354624e-287	RNA biosynthetic process	BP	576	ENSDARG00000105261	ENSDARG00000000151	ENSDARG00000000567	ENSDARG00000000729	ENSDARG00000002006	ENSDARG00000002196	ENSDARG00000002330	ENSDARG00000002707	ENSDARG00000002795	ENSDARG00000002970	ENSDARG00000003165	ENSDARG00000003411	ENSDARG00000003531	ENSDARG00000003732	ENSDARG00000003803	ENSDARG00000003820	ENSDARG00000003965	ENSDARG00000003971	ENSDARG00000003991	ENSDARG00000004023	ENSDARG00000004074	ENSDARG00000004111	ENSDARG00000004714	ENSDARG00000004724	ENSDARG00000005453	ENSDARG00000005915	ENSDARG00000006266	ENSDARG00000006288	ENSDARG00000006389	ENSDARG00000006408	ENSDARG00000006434	ENSDARG00000006896	ENSDARG00000006939	ENSDARG00000007009	ENSDARG00000007277	ENSDARG00000007349	ENSDARG00000007823	ENSDARG00000007941	ENSDARG00000007944	ENSDARG00000008010	ENSDARG00000008034	ENSDARG00000008697	ENSDARG00000009094	ENSDARG00000009242
nucleus	GO:0010556	1.5590108784708425e-284	regulation of macromolecule biosynthetic process	BP	574	ENSDARG00000105261	ENSDARG00000000151	ENSDARG00000000567	ENSDARG00000000729	ENSDARG00000002006	ENSDARG00000002196	ENSDARG00000002330	ENSDARG00000002707	ENSDARG00000002795	ENSDARG00000002970	ENSDARG00000003165	ENSDARG00000003411	ENSDARG00000003531	ENSDARG00000003732	ENSDARG00000003803	ENSDARG00000003820	ENSDARG00000003965	ENSDARG00000003971	ENSDARG00000003991	ENSDARG00000004023	ENSDARG00000004074	ENSDARG00000004111	ENSDARG00000004714	ENSDARG00000004724	ENSDARG00000004757	ENSDARG00000005453	ENSDARG00000005915	ENSDARG00000006266	ENSDARG00000006288	ENSDARG00000006389	ENSDARG00000006408	ENSDARG00000006896	ENSDARG00000006939	ENSDARG00000007009	ENSDARG00000007277	ENSDARG00000007349	ENSDARG00000007823	ENSDARG00000007941	ENSDARG00000007944	ENSDARG00000008010	ENSDARG00000008034	ENSDARG00000008255	ENSDARG00000008697	ENSDARG00000009094
nucleus	GO:0031326	1.085126912746154e-281	regulation of cellular biosynthetic process	BP	574	ENSDARG00000105261	ENSDARG00000000151	ENSDARG00000000567	ENSDARG00000000729	ENSDARG00000002006	ENSDARG00000002196	ENSDARG00000002330	ENSDARG00000002707	ENSDARG00000002795	ENSDARG00000002970	ENSDARG00000003165	ENSDARG00000003411	ENSDARG00000003531	ENSDARG00000003732	ENSDARG00000003803	ENSDARG00000003820	ENSDARG00000003965	ENSDARG00000003971	ENSDARG00000003991	ENSDARG00000004023	ENSDARG00000004074	ENSDARG00000004111	ENSDARG00000004714	ENSDARG00000004724	ENSDARG00000004757	ENSDARG00000005453	ENSDARG00000005915	ENSDARG00000006266	ENSDARG00000006288	ENSDARG00000006389	ENSDARG00000006408	ENSDARG00000006896	ENSDARG00000006939	ENSDARG00000007009	ENSDARG00000007277	ENSDARG00000007349	ENSDARG00000007823	ENSDARG00000007941	ENSDARG00000007944	ENSDARG00000008010	ENSDARG00000008034	ENSDARG00000008255	ENSDARG00000008697	ENSDARG00000009094
nucleus	GO:0009889	5.955233919469607e-281	regulation of biosynthetic process	BP	574	ENSDARG00000105261	ENSDARG00000000151	ENSDARG00000000567	ENSDARG00000000729	ENSDARG00000002006	ENSDARG00000002196	ENSDARG00000002330	ENSDARG00000002707	ENSDARG00000002795	ENSDARG00000002970	ENSDARG00000003165	ENSDARG00000003411	ENSDARG00000003531	ENSDARG00000003732	ENSDARG00000003803	ENSDARG00000003820	ENSDARG00000003965	ENSDARG00000003971	ENSDARG00000003991	ENSDARG00000004023	ENSDARG00000004074	ENSDARG00000004111	ENSDARG00000004714	ENSDARG00000004724	ENSDARG00000004757	ENSDARG00000005453	ENSDARG00000005915	ENSDARG00000006266	ENSDARG00000006288	ENSDARG00000006389	ENSDARG00000006408	ENSDARG00000006896	ENSDARG00000006939	ENSDARG00000007009	ENSDARG00000007277	ENSDARG00000007349	ENSDARG00000007823	ENSDARG00000007941	ENSDARG00000007944	ENSDARG00000008010	ENSDARG00000008034	ENSDARG00000008255	ENSDARG00000008697	ENSDARG00000009094
nucleus	GO:0034654	2.4305079701379834e-268	nucleobase-containing compound biosynthetic process	BP	582	ENSDARG00000105261	ENSDARG00000000151	ENSDARG00000000567	ENSDARG00000000729	ENSDARG00000002006	ENSDARG00000002196	ENSDARG00000002330	ENSDARG00000002707	ENSDARG00000002795	ENSDARG00000002970	ENSDARG00000003165	ENSDARG00000003411	ENSDARG00000003531	ENSDARG00000003732	ENSDARG00000003803	ENSDARG00000003820	ENSDARG00000003965	ENSDARG00000003971	ENSDARG00000003991	ENSDARG00000004023	ENSDARG00000004074	ENSDARG00000004111	ENSDARG00000004714	ENSDARG00000004724	ENSDARG00000005453	ENSDARG00000005915	ENSDARG00000006266	ENSDARG00000006288	ENSDARG00000006389	ENSDARG00000006408	ENSDARG00000006434	ENSDARG00000006896	ENSDARG00000006939	ENSDARG00000007009	ENSDARG00000007277	ENSDARG00000007349	ENSDARG00000007823	ENSDARG00000007941	ENSDARG00000007944	ENSDARG00000008010	ENSDARG00000008034	ENSDARG00000008192	ENSDARG00000008697	ENSDARG00000009094
nucleus	GO:0051171	2.765280478906294e-265	regulation of nitrogen compound metabolic process	BP	606	ENSDARG00000105261	ENSDARG00000000151	ENSDARG00000000567	ENSDARG00000000729	ENSDARG00000002006	ENSDARG00000002077	ENSDARG00000002196	ENSDARG00000002330	ENSDARG00000002707	ENSDARG00000002795	ENSDARG00000002970	ENSDARG00000003165	ENSDARG00000003411	ENSDARG00000003531	ENSDARG00000003732	ENSDARG00000003803	ENSDARG00000003820	ENSDARG00000003965	ENSDARG00000003971	ENSDARG00000003991	ENSDARG00000004023	ENSDARG00000004074	ENSDARG00000004111	ENSDARG00000004714	ENSDARG00000004724	ENSDARG00000004757	ENSDARG00000005218	ENSDARG00000005453	ENSDARG00000005915	ENSDARG00000006266	ENSDARG00000006288	ENSDARG00000006389	ENSDARG00000006408	ENSDARG00000006896	ENSDARG00000006939	ENSDARG00000007009	ENSDARG00000007277	ENSDARG00000007349	ENSDARG00000007823	ENSDARG00000007941	ENSDARG00000007944	ENSDARG00000008010	ENSDARG00000008034	ENSDARG00000008255
nucleus	GO:0010468	5.778919755136943e-264	regulation of gene expression	BP	600	ENSDARG00000105261	ENSDARG00000098700	ENSDARG00000000151	ENSDARG00000000567	ENSDARG00000000729	ENSDARG00000002006	ENSDARG00000002196	ENSDARG00000002330	ENSDARG00000002707	ENSDARG00000002795	ENSDARG00000002970	ENSDARG00000003165	ENSDARG00000003411	ENSDARG00000003429	ENSDARG00000003531	ENSDARG00000003732	ENSDARG00000003803	ENSDARG00000003820	ENSDARG00000003965	ENSDARG00000003971	ENSDARG00000003991	ENSDARG00000004023	ENSDARG00000004074	ENSDARG00000004111	ENSDARG00000004714	ENSDARG00000004724	ENSDARG00000004757	ENSDARG00000005453	ENSDARG00000005915	ENSDARG00000006266	ENSDARG00000006288	ENSDARG00000006389	ENSDARG00000006408	ENSDARG00000006896	ENSDARG00000006939	ENSDARG00000007009	ENSDARG00000007277	ENSDARG00000007349	ENSDARG00000007823	ENSDARG00000007941	ENSDARG00000007944	ENSDARG00000008010	ENSDARG00000008034	ENSDARG00000008255
nucleus	GO:0019438	2.966751459060912e-263	aromatic compound biosynthetic process	BP	582	ENSDARG00000105261	ENSDARG00000000151	ENSDARG00000000567	ENSDARG00000000729	ENSDARG00000002006	ENSDARG00000002196	ENSDARG00000002330	ENSDARG00000002707	ENSDARG00000002795	ENSDARG00000002970	ENSDARG00000003165	ENSDARG00000003411	ENSDARG00000003531	ENSDARG00000003732	ENSDARG00000003803	ENSDARG00000003820	ENSDARG00000003965	ENSDARG00000003971	ENSDARG00000003991	ENSDARG00000004023	ENSDARG00000004074	ENSDARG00000004111	ENSDARG00000004714	ENSDARG00000004724	ENSDARG00000005453	ENSDARG00000005915	ENSDARG00000006266	ENSDARG00000006288	ENSDARG00000006389	ENSDARG00000006408	ENSDARG00000006434	ENSDARG00000006896	ENSDARG00000006939	ENSDARG00000007009	ENSDARG00000007277	ENSDARG00000007349	ENSDARG00000007823	ENSDARG00000007941	ENSDARG00000007944	ENSDARG00000008010	ENSDARG00000008034	ENSDARG00000008192	ENSDARG00000008697	ENSDARG00000009094
nucleus	GO:0018130	1.383898384913509e-262	heterocycle biosynthetic process	BP	582	ENSDARG00000105261	ENSDARG00000000151	ENSDARG00000000567	ENSDARG00000000729	ENSDARG00000002006	ENSDARG00000002196	ENSDARG00000002330	ENSDARG00000002707	ENSDARG00000002795	ENSDARG00000002970	ENSDARG00000003165	ENSDARG00000003411	ENSDARG00000003531	ENSDARG00000003732	ENSDARG00000003803	ENSDARG00000003820	ENSDARG00000003965	ENSDARG00000003971	ENSDARG00000003991	ENSDARG00000004023	ENSDARG00000004074	ENSDARG00000004111	ENSDARG00000004714	ENSDARG00000004724	ENSDARG00000005453	ENSDARG00000005915	ENSDARG00000006266	ENSDARG00000006288	ENSDARG00000006389	ENSDARG00000006408	ENSDARG00000006434	ENSDARG00000006896	ENSDARG00000006939	ENSDARG00000007009	ENSDARG00000007277	ENSDARG00000007349	ENSDARG00000007823	ENSDARG00000007941	ENSDARG00000007944	ENSDARG00000008010	ENSDARG00000008034	ENSDARG00000008192	ENSDARG00000008697	ENSDARG00000009094
nucleus	GO:0080090	1.749994961723726e-261	regulation of primary metabolic process	BP	606	ENSDARG00000105261	ENSDARG00000000151	ENSDARG00000000567	ENSDARG00000000729	ENSDARG00000002006	ENSDARG00000002077	ENSDARG00000002196	ENSDARG00000002330	ENSDARG00000002707	ENSDARG00000002795	ENSDARG00000002970	ENSDARG00000003165	ENSDARG00000003411	ENSDARG00000003531	ENSDARG00000003732	ENSDARG00000003803	ENSDARG00000003820	ENSDARG00000003965	ENSDARG00000003971	ENSDARG00000003991	ENSDARG00000004023	ENSDARG00000004074	ENSDARG00000004111	ENSDARG00000004714	ENSDARG00000004724	ENSDARG00000004757	ENSDARG00000005218	ENSDARG00000005453	ENSDARG00000005915	ENSDARG00000006266	ENSDARG00000006288	ENSDARG00000006389	ENSDARG00000006408	ENSDARG00000006896	ENSDARG00000006939	ENSDARG00000007009	ENSDARG00000007277	ENSDARG00000007349	ENSDARG00000007823	ENSDARG00000007941	ENSDARG00000007944	ENSDARG00000008010	ENSDARG00000008034	ENSDARG00000008255
nucleus	GO:1901362	1.6018277468037108e-257	organic cyclic compound biosynthetic process	BP	582	ENSDARG00000105261	ENSDARG00000000151	ENSDARG00000000567	ENSDARG00000000729	ENSDARG00000002006	ENSDARG00000002196	ENSDARG00000002330	ENSDARG00000002707	ENSDARG00000002795	ENSDARG00000002970	ENSDARG00000003165	ENSDARG00000003411	ENSDARG00000003531	ENSDARG00000003732	ENSDARG00000003803	ENSDARG00000003820	ENSDARG00000003965	ENSDARG00000003971	ENSDARG00000003991	ENSDARG00000004023	ENSDARG00000004074	ENSDARG00000004111	ENSDARG00000004714	ENSDARG00000004724	ENSDARG00000005453	ENSDARG00000005915	ENSDARG00000006266	ENSDARG00000006288	ENSDARG00000006389	ENSDARG00000006408	ENSDARG00000006434	ENSDARG00000006896	ENSDARG00000006939	ENSDARG00000007009	ENSDARG00000007277	ENSDARG00000007349	ENSDARG00000007823	ENSDARG00000007941	ENSDARG00000007944	ENSDARG00000008010	ENSDARG00000008034	ENSDARG00000008192	ENSDARG00000008697	ENSDARG00000009094
nucleus	GO:0031323	1.7228579532864957e-255	regulation of cellular metabolic process	BP	609	ENSDARG00000105261	ENSDARG00000000151	ENSDARG00000000567	ENSDARG00000000729	ENSDARG00000002006	ENSDARG00000002077	ENSDARG00000002196	ENSDARG00000002330	ENSDARG00000002707	ENSDARG00000002795	ENSDARG00000002970	ENSDARG00000003165	ENSDARG00000003411	ENSDARG00000003531	ENSDARG00000003732	ENSDARG00000003803	ENSDARG00000003820	ENSDARG00000003965	ENSDARG00000003971	ENSDARG00000003991	ENSDARG00000004023	ENSDARG00000004074	ENSDARG00000004111	ENSDARG00000004714	ENSDARG00000004724	ENSDARG00000004757	ENSDARG00000005218	ENSDARG00000005453	ENSDARG00000005915	ENSDARG00000006266	ENSDARG00000006288	ENSDARG00000006389	ENSDARG00000006408	ENSDARG00000006896	ENSDARG00000006939	ENSDARG00000007009	ENSDARG00000007277	ENSDARG00000007349	ENSDARG00000007823	ENSDARG00000007941	ENSDARG00000007944	ENSDARG00000008010	ENSDARG00000008034	ENSDARG00000008255
nucleus	GO:0060255	9.733673722127315e-245	regulation of macromolecule metabolic process	BP	621	ENSDARG00000105261	ENSDARG00000098700	ENSDARG00000000151	ENSDARG00000000567	ENSDARG00000000729	ENSDARG00000002006	ENSDARG00000002077	ENSDARG00000002196	ENSDARG00000002330	ENSDARG00000002707	ENSDARG00000002795	ENSDARG00000002970	ENSDARG00000003165	ENSDARG00000003411	ENSDARG00000003429	ENSDARG00000003531	ENSDARG00000003732	ENSDARG00000003803	ENSDARG00000003820	ENSDARG00000003965	ENSDARG00000003971	ENSDARG00000003991	ENSDARG00000004023	ENSDARG00000004074	ENSDARG00000004111	ENSDARG00000004714	ENSDARG00000004724	ENSDARG00000004757	ENSDARG00000005218	ENSDARG00000005453	ENSDARG00000005915	ENSDARG00000006266	ENSDARG00000006288	ENSDARG00000006389	ENSDARG00000006408	ENSDARG00000006896	ENSDARG00000006939	ENSDARG00000007009	ENSDARG00000007277	ENSDARG00000007349	ENSDARG00000007823	ENSDARG00000007941	ENSDARG00000007944	ENSDARG00000008010
nucleus	GO:0044271	7.363587999260962e-240	cellular nitrogen compound biosynthetic process	BP	596	ENSDARG00000105261	ENSDARG00000000151	ENSDARG00000000567	ENSDARG00000000729	ENSDARG00000002006	ENSDARG00000002196	ENSDARG00000002330	ENSDARG00000002549	ENSDARG00000002707	ENSDARG00000002795	ENSDARG00000002970	ENSDARG00000003165	ENSDARG00000003411	ENSDARG00000003531	ENSDARG00000003732	ENSDARG00000003803	ENSDARG00000003820	ENSDARG00000003965	ENSDARG00000003971	ENSDARG00000003991	ENSDARG00000004023	ENSDARG00000004074	ENSDARG00000004111	ENSDARG00000004714	ENSDARG00000004724	ENSDARG00000004757	ENSDARG00000005453	ENSDARG00000005915	ENSDARG00000006266	ENSDARG00000006288	ENSDARG00000006389	ENSDARG00000006408	ENSDARG00000006434	ENSDARG00000006896	ENSDARG00000006939	ENSDARG00000007009	ENSDARG00000007277	ENSDARG00000007349	ENSDARG00000007823	ENSDARG00000007941	ENSDARG00000007944	ENSDARG00000008010	ENSDARG00000008034	ENSDARG00000008192
nucleus	GO:0009059	2.153601953793605e-239	macromolecule biosynthetic process	BP	601	ENSDARG00000105261	ENSDARG00000000151	ENSDARG00000000567	ENSDARG00000000729	ENSDARG00000002006	ENSDARG00000002196	ENSDARG00000002304	ENSDARG00000002330	ENSDARG00000002549	ENSDARG00000002707	ENSDARG00000002795	ENSDARG00000002970	ENSDARG00000003165	ENSDARG00000003411	ENSDARG00000003531	ENSDARG00000003732	ENSDARG00000003803	ENSDARG00000003820	ENSDARG00000003938	ENSDARG00000003965	ENSDARG00000003971	ENSDARG00000003991	ENSDARG00000004023	ENSDARG00000004074	ENSDARG00000004111	ENSDARG00000004714	ENSDARG00000004724	ENSDARG00000004757	ENSDARG00000005218	ENSDARG00000005453	ENSDARG00000005915	ENSDARG00000006266	ENSDARG00000006288	ENSDARG00000006389	ENSDARG00000006408	ENSDARG00000006434	ENSDARG00000006896	ENSDARG00000006939	ENSDARG00000007009	ENSDARG00000007277	ENSDARG00000007349	ENSDARG00000007823	ENSDARG00000007941	ENSDARG00000007944
nucleus	GO:0090304	7.373872439631303e-238	nucleic acid metabolic process	BP	668	ENSDARG00000105261	ENSDARG00000000151	ENSDARG00000000476	ENSDARG00000000567	ENSDARG00000000729	ENSDARG00000002006	ENSDARG00000002077	ENSDARG00000002196	ENSDARG00000002220	ENSDARG00000002304	ENSDARG00000002330	ENSDARG00000002707	ENSDARG00000002795	ENSDARG00000002970	ENSDARG00000003153	ENSDARG00000003165	ENSDARG00000003411	ENSDARG00000003531	ENSDARG00000003544	ENSDARG00000003732	ENSDARG00000003803	ENSDARG00000003820	ENSDARG00000003938	ENSDARG00000003961	ENSDARG00000003965	ENSDARG00000003971	ENSDARG00000003991	ENSDARG00000004023	ENSDARG00000004074	ENSDARG00000004111	ENSDARG00000004161	ENSDARG00000004714	ENSDARG00000004724	ENSDARG00000004757	ENSDARG00000005218	ENSDARG00000005453	ENSDARG00000005915	ENSDARG00000006266	ENSDARG00000006288	ENSDARG00000006389	ENSDARG00000006392	ENSDARG00000006408	ENSDARG00000006434	ENSDARG00000006896
nucleus	GO:0019222	2.533250043766483e-233	regulation of metabolic process	BP	624	ENSDARG00000105261	ENSDARG00000098700	ENSDARG00000000151	ENSDARG00000000567	ENSDARG00000000729	ENSDARG00000002006	ENSDARG00000002077	ENSDARG00000002196	ENSDARG00000002330	ENSDARG00000002707	ENSDARG00000002795	ENSDARG00000002970	ENSDARG00000003165	ENSDARG00000003411	ENSDARG00000003429	ENSDARG00000003531	ENSDARG00000003732	ENSDARG00000003803	ENSDARG00000003820	ENSDARG00000003965	ENSDARG00000003971	ENSDARG00000003991	ENSDARG00000004023	ENSDARG00000004074	ENSDARG00000004111	ENSDARG00000004714	ENSDARG00000004724	ENSDARG00000004757	ENSDARG00000005218	ENSDARG00000005453	ENSDARG00000005915	ENSDARG00000006266	ENSDARG00000006288	ENSDARG00000006389	ENSDARG00000006408	ENSDARG00000006896	ENSDARG00000006939	ENSDARG00000007009	ENSDARG00000007277	ENSDARG00000007349	ENSDARG00000007823	ENSDARG00000007941	ENSDARG00000007944	ENSDARG00000008010
nucleus	GO:0016070	1.5010380204021305e-230	RNA metabolic process	BP	635	ENSDARG00000105261	ENSDARG00000000151	ENSDARG00000000567	ENSDARG00000000729	ENSDARG00000002006	ENSDARG00000002196	ENSDARG00000002220	ENSDARG00000002330	ENSDARG00000002707	ENSDARG00000002795	ENSDARG00000002970	ENSDARG00000003153	ENSDARG00000003165	ENSDARG00000003411	ENSDARG00000003531	ENSDARG00000003544	ENSDARG00000003732	ENSDARG00000003803	ENSDARG00000003820	ENSDARG00000003965	ENSDARG00000003971	ENSDARG00000003991	ENSDARG00000004023	ENSDARG00000004074	ENSDARG00000004111	ENSDARG00000004161	ENSDARG00000004714	ENSDARG00000004724	ENSDARG00000004757	ENSDARG00000005453	ENSDARG00000005915	ENSDARG00000006266	ENSDARG00000006288	ENSDARG00000006389	ENSDARG00000006392	ENSDARG00000006408	ENSDARG00000006434	ENSDARG00000006896	ENSDARG00000006939	ENSDARG00000007009	ENSDARG00000007277	ENSDARG00000007349	ENSDARG00000007823	ENSDARG00000007941
nucleus	GO:0006139	8.262354501671596e-222	nucleobase-containing compound metabolic process	BP	676	ENSDARG00000105261	ENSDARG00000000151	ENSDARG00000000476	ENSDARG00000000567	ENSDARG00000000729	ENSDARG00000002006	ENSDARG00000002077	ENSDARG00000002196	ENSDARG00000002220	ENSDARG00000002304	ENSDARG00000002330	ENSDARG00000002707	ENSDARG00000002795	ENSDARG00000002970	ENSDARG00000003153	ENSDARG00000003165	ENSDARG00000003411	ENSDARG00000003531	ENSDARG00000003544	ENSDARG00000003732	ENSDARG00000003803	ENSDARG00000003820	ENSDARG00000003938	ENSDARG00000003961	ENSDARG00000003965	ENSDARG00000003971	ENSDARG00000003991	ENSDARG00000004023	ENSDARG00000004074	ENSDARG00000004111	ENSDARG00000004161	ENSDARG00000004714	ENSDARG00000004724	ENSDARG00000004757	ENSDARG00000005218	ENSDARG00000005453	ENSDARG00000005915	ENSDARG00000006266	ENSDARG00000006288	ENSDARG00000006389	ENSDARG00000006392	ENSDARG00000006408	ENSDARG00000006434	ENSDARG00000006896
nucleus	GO:0046483	3.6241900819019407e-216	heterocycle metabolic process	BP	676	ENSDARG00000105261	ENSDARG00000000151	ENSDARG00000000476	ENSDARG00000000567	ENSDARG00000000729	ENSDARG00000002006	ENSDARG00000002077	ENSDARG00000002196	ENSDARG00000002220	ENSDARG00000002304	ENSDARG00000002330	ENSDARG00000002707	ENSDARG00000002795	ENSDARG00000002970	ENSDARG00000003153	ENSDARG00000003165	ENSDARG00000003411	ENSDARG00000003531	ENSDARG00000003544	ENSDARG00000003732	ENSDARG00000003803	ENSDARG00000003820	ENSDARG00000003938	ENSDARG00000003961	ENSDARG00000003965	ENSDARG00000003971	ENSDARG00000003991	ENSDARG00000004023	ENSDARG00000004074	ENSDARG00000004111	ENSDARG00000004161	ENSDARG00000004714	ENSDARG00000004724	ENSDARG00000004757	ENSDARG00000005218	ENSDARG00000005453	ENSDARG00000005915	ENSDARG00000006266	ENSDARG00000006288	ENSDARG00000006389	ENSDARG00000006392	ENSDARG00000006408	ENSDARG00000006434	ENSDARG00000006896
nucleus	GO:0006725	2.412457130598335e-215	cellular aromatic compound metabolic process	BP	676	ENSDARG00000105261	ENSDARG00000000151	ENSDARG00000000476	ENSDARG00000000567	ENSDARG00000000729	ENSDARG00000002006	ENSDARG00000002077	ENSDARG00000002196	ENSDARG00000002220	ENSDARG00000002304	ENSDARG00000002330	ENSDARG00000002707	ENSDARG00000002795	ENSDARG00000002970	ENSDARG00000003153	ENSDARG00000003165	ENSDARG00000003411	ENSDARG00000003531	ENSDARG00000003544	ENSDARG00000003732	ENSDARG00000003803	ENSDARG00000003820	ENSDARG00000003938	ENSDARG00000003961	ENSDARG00000003965	ENSDARG00000003971	ENSDARG00000003991	ENSDARG00000004023	ENSDARG00000004074	ENSDARG00000004111	ENSDARG00000004161	ENSDARG00000004714	ENSDARG00000004724	ENSDARG00000004757	ENSDARG00000005218	ENSDARG00000005453	ENSDARG00000005915	ENSDARG00000006266	ENSDARG00000006288	ENSDARG00000006389	ENSDARG00000006392	ENSDARG00000006408	ENSDARG00000006434	ENSDARG00000006896
nucleus	GO:1901360	2.4227026290754158e-210	organic cyclic compound metabolic process	BP	676	ENSDARG00000105261	ENSDARG00000000151	ENSDARG00000000476	ENSDARG00000000567	ENSDARG00000000729	ENSDARG00000002006	ENSDARG00000002077	ENSDARG00000002196	ENSDARG00000002220	ENSDARG00000002304	ENSDARG00000002330	ENSDARG00000002707	ENSDARG00000002795	ENSDARG00000002970	ENSDARG00000003153	ENSDARG00000003165	ENSDARG00000003411	ENSDARG00000003531	ENSDARG00000003544	ENSDARG00000003732	ENSDARG00000003803	ENSDARG00000003820	ENSDARG00000003938	ENSDARG00000003961	ENSDARG00000003965	ENSDARG00000003971	ENSDARG00000003991	ENSDARG00000004023	ENSDARG00000004074	ENSDARG00000004111	ENSDARG00000004161	ENSDARG00000004714	ENSDARG00000004724	ENSDARG00000004757	ENSDARG00000005218	ENSDARG00000005453	ENSDARG00000005915	ENSDARG00000006266	ENSDARG00000006288	ENSDARG00000006389	ENSDARG00000006392	ENSDARG00000006408	ENSDARG00000006434	ENSDARG00000006896
nucleus	GO:0044249	1.2594990651231508e-202	cellular biosynthetic process	BP	606	ENSDARG00000105261	ENSDARG00000000151	ENSDARG00000000567	ENSDARG00000000729	ENSDARG00000002006	ENSDARG00000002196	ENSDARG00000002304	ENSDARG00000002330	ENSDARG00000002549	ENSDARG00000002707	ENSDARG00000002795	ENSDARG00000002970	ENSDARG00000003165	ENSDARG00000003411	ENSDARG00000003531	ENSDARG00000003732	ENSDARG00000003803	ENSDARG00000003820	ENSDARG00000003938	ENSDARG00000003965	ENSDARG00000003971	ENSDARG00000003991	ENSDARG00000004023	ENSDARG00000004074	ENSDARG00000004111	ENSDARG00000004714	ENSDARG00000004724	ENSDARG00000004757	ENSDARG00000005218	ENSDARG00000005453	ENSDARG00000005915	ENSDARG00000006266	ENSDARG00000006288	ENSDARG00000006389	ENSDARG00000006408	ENSDARG00000006434	ENSDARG00000006896	ENSDARG00000006939	ENSDARG00000007009	ENSDARG00000007277	ENSDARG00000007349	ENSDARG00000007823	ENSDARG00000007941	ENSDARG00000007944
nucleus	GO:0010467	9.42213358197532e-202	gene expression	BP	657	ENSDARG00000105261	ENSDARG00000098700	ENSDARG00000000151	ENSDARG00000000567	ENSDARG00000000729	ENSDARG00000002006	ENSDARG00000002196	ENSDARG00000002220	ENSDARG00000002330	ENSDARG00000002549	ENSDARG00000002707	ENSDARG00000002795	ENSDARG00000002970	ENSDARG00000003153	ENSDARG00000003165	ENSDARG00000003411	ENSDARG00000003429	ENSDARG00000003531	ENSDARG00000003544	ENSDARG00000003732	ENSDARG00000003803	ENSDARG00000003820	ENSDARG00000003965	ENSDARG00000003971	ENSDARG00000003991	ENSDARG00000004023	ENSDARG00000004074	ENSDARG00000004111	ENSDARG00000004161	ENSDARG00000004714	ENSDARG00000004724	ENSDARG00000004757	ENSDARG00000005453	ENSDARG00000005915	ENSDARG00000006266	ENSDARG00000006288	ENSDARG00000006389	ENSDARG00000006392	ENSDARG00000006408	ENSDARG00000006434	ENSDARG00000006896	ENSDARG00000006939	ENSDARG00000007009	ENSDARG00000007196
nucleus	GO:0034641	1.4446725301195784e-200	cellular nitrogen compound metabolic process	BP	687	ENSDARG00000105261	ENSDARG00000000151	ENSDARG00000000476	ENSDARG00000000567	ENSDARG00000000729	ENSDARG00000002006	ENSDARG00000002077	ENSDARG00000002196	ENSDARG00000002220	ENSDARG00000002304	ENSDARG00000002330	ENSDARG00000002549	ENSDARG00000002707	ENSDARG00000002795	ENSDARG00000002970	ENSDARG00000003153	ENSDARG00000003165	ENSDARG00000003411	ENSDARG00000003531	ENSDARG00000003544	ENSDARG00000003732	ENSDARG00000003803	ENSDARG00000003820	ENSDARG00000003938	ENSDARG00000003961	ENSDARG00000003965	ENSDARG00000003971	ENSDARG00000003991	ENSDARG00000004023	ENSDARG00000004074	ENSDARG00000004111	ENSDARG00000004161	ENSDARG00000004714	ENSDARG00000004724	ENSDARG00000004757	ENSDARG00000005218	ENSDARG00000005453	ENSDARG00000005915	ENSDARG00000006266	ENSDARG00000006288	ENSDARG00000006389	ENSDARG00000006392	ENSDARG00000006408	ENSDARG00000006434
nucleus	GO:1901576	3.0222329183652264e-198	organic substance biosynthetic process	BP	606	ENSDARG00000105261	ENSDARG00000000151	ENSDARG00000000567	ENSDARG00000000729	ENSDARG00000002006	ENSDARG00000002196	ENSDARG00000002304	ENSDARG00000002330	ENSDARG00000002549	ENSDARG00000002707	ENSDARG00000002795	ENSDARG00000002970	ENSDARG00000003165	ENSDARG00000003411	ENSDARG00000003531	ENSDARG00000003732	ENSDARG00000003803	ENSDARG00000003820	ENSDARG00000003938	ENSDARG00000003965	ENSDARG00000003971	ENSDARG00000003991	ENSDARG00000004023	ENSDARG00000004074	ENSDARG00000004111	ENSDARG00000004714	ENSDARG00000004724	ENSDARG00000004757	ENSDARG00000005218	ENSDARG00000005453	ENSDARG00000005915	ENSDARG00000006266	ENSDARG00000006288	ENSDARG00000006389	ENSDARG00000006408	ENSDARG00000006434	ENSDARG00000006896	ENSDARG00000006939	ENSDARG00000007009	ENSDARG00000007277	ENSDARG00000007349	ENSDARG00000007823	ENSDARG00000007941	ENSDARG00000007944
nucleus	GO:0009058	4.507447522356158e-195	biosynthetic process	BP	606	ENSDARG00000105261	ENSDARG00000000151	ENSDARG00000000567	ENSDARG00000000729	ENSDARG00000002006	ENSDARG00000002196	ENSDARG00000002304	ENSDARG00000002330	ENSDARG00000002549	ENSDARG00000002707	ENSDARG00000002795	ENSDARG00000002970	ENSDARG00000003165	ENSDARG00000003411	ENSDARG00000003531	ENSDARG00000003732	ENSDARG00000003803	ENSDARG00000003820	ENSDARG00000003938	ENSDARG00000003965	ENSDARG00000003971	ENSDARG00000003991	ENSDARG00000004023	ENSDARG00000004074	ENSDARG00000004111	ENSDARG00000004714	ENSDARG00000004724	ENSDARG00000004757	ENSDARG00000005218	ENSDARG00000005453	ENSDARG00000005915	ENSDARG00000006266	ENSDARG00000006288	ENSDARG00000006389	ENSDARG00000006408	ENSDARG00000006434	ENSDARG00000006896	ENSDARG00000006939	ENSDARG00000007009	ENSDARG00000007277	ENSDARG00000007349	ENSDARG00000007823	ENSDARG00000007941	ENSDARG00000007944
nucleus	GO:0006357	1.2327517165411032e-189	regulation of transcription by RNA polymerase II	BP	409	ENSDARG00000105261	ENSDARG00000000567	ENSDARG00000002196	ENSDARG00000002707	ENSDARG00000002795	ENSDARG00000002970	ENSDARG00000003165	ENSDARG00000003531	ENSDARG00000003732	ENSDARG00000003803	ENSDARG00000003820	ENSDARG00000003965	ENSDARG00000004074	ENSDARG00000004714	ENSDARG00000005453	ENSDARG00000005915	ENSDARG00000006266	ENSDARG00000006408	ENSDARG00000006896	ENSDARG00000007277	ENSDARG00000007823	ENSDARG00000007941	ENSDARG00000007944	ENSDARG00000008010	ENSDARG00000008034	ENSDARG00000009094	ENSDARG00000009418	ENSDARG00000009438	ENSDARG00000009594	ENSDARG00000010137	ENSDARG00000010207	ENSDARG00000011273	ENSDARG00000011579	ENSDARG00000011635	ENSDARG00000012788	ENSDARG00000012887	ENSDARG00000013477	ENSDARG00000014148	ENSDARG00000014680	ENSDARG00000015902	ENSDARG00000016730	ENSDARG00000017007	ENSDARG00000017107	ENSDARG00000017366
nucleus	GO:0006366	1.8172594156324813e-187	transcription by RNA polymerase II	BP	412	ENSDARG00000105261	ENSDARG00000000567	ENSDARG00000002196	ENSDARG00000002707	ENSDARG00000002795	ENSDARG00000002970	ENSDARG00000003165	ENSDARG00000003531	ENSDARG00000003732	ENSDARG00000003803	ENSDARG00000003820	ENSDARG00000003965	ENSDARG00000004074	ENSDARG00000004714	ENSDARG00000005453	ENSDARG00000005915	ENSDARG00000006266	ENSDARG00000006408	ENSDARG00000006896	ENSDARG00000007277	ENSDARG00000007823	ENSDARG00000007941	ENSDARG00000007944	ENSDARG00000008010	ENSDARG00000008034	ENSDARG00000009094	ENSDARG00000009418	ENSDARG00000009438	ENSDARG00000009594	ENSDARG00000010137	ENSDARG00000010207	ENSDARG00000011273	ENSDARG00000011579	ENSDARG00000011635	ENSDARG00000012788	ENSDARG00000012887	ENSDARG00000013477	ENSDARG00000014148	ENSDARG00000014680	ENSDARG00000015902	ENSDARG00000016730	ENSDARG00000017007	ENSDARG00000017107	ENSDARG00000017366
nucleus	GO:0043170	2.2847843755617833e-166	macromolecule metabolic process	BP	796	ENSDARG00000105261	ENSDARG00000098700	ENSDARG00000000151	ENSDARG00000000476	ENSDARG00000000567	ENSDARG00000000729	ENSDARG00000001303	ENSDARG00000001656	ENSDARG00000002006	ENSDARG00000002016	ENSDARG00000002077	ENSDARG00000002196	ENSDARG00000002220	ENSDARG00000002304	ENSDARG00000002330	ENSDARG00000002549	ENSDARG00000002707	ENSDARG00000002795	ENSDARG00000002970	ENSDARG00000003022	ENSDARG00000003153	ENSDARG00000003165	ENSDARG00000003411	ENSDARG00000003429	ENSDARG00000003531	ENSDARG00000003544	ENSDARG00000003616	ENSDARG00000003732	ENSDARG00000003803	ENSDARG00000003820	ENSDARG00000003938	ENSDARG00000003961	ENSDARG00000003965	ENSDARG00000003971	ENSDARG00000003991	ENSDARG00000004023	ENSDARG00000004074	ENSDARG00000004111	ENSDARG00000004161	ENSDARG00000004714	ENSDARG00000004724	ENSDARG00000004757	ENSDARG00000004937	ENSDARG00000005218
nucleus	GO:0006807	2.1825580729570983e-154	nitrogen compound metabolic process	BP	794	ENSDARG00000105261	ENSDARG00000000151	ENSDARG00000000476	ENSDARG00000000567	ENSDARG00000000729	ENSDARG00000001303	ENSDARG00000001656	ENSDARG00000002006	ENSDARG00000002016	ENSDARG00000002077	ENSDARG00000002196	ENSDARG00000002220	ENSDARG00000002304	ENSDARG00000002330	ENSDARG00000002549	ENSDARG00000002707	ENSDARG00000002795	ENSDARG00000002970	ENSDARG00000003022	ENSDARG00000003153	ENSDARG00000003165	ENSDARG00000003411	ENSDARG00000003531	ENSDARG00000003544	ENSDARG00000003616	ENSDARG00000003732	ENSDARG00000003803	ENSDARG00000003820	ENSDARG00000003938	ENSDARG00000003961	ENSDARG00000003965	ENSDARG00000003971	ENSDARG00000003991	ENSDARG00000004023	ENSDARG00000004074	ENSDARG00000004111	ENSDARG00000004161	ENSDARG00000004714	ENSDARG00000004724	ENSDARG00000004757	ENSDARG00000004937	ENSDARG00000005218	ENSDARG00000005382	ENSDARG00000005453
nucleus	GO:0044237	9.73160603110689e-146	cellular metabolic process	BP	798	ENSDARG00000063905	ENSDARG00000105261	ENSDARG00000000151	ENSDARG00000000476	ENSDARG00000000567	ENSDARG00000000729	ENSDARG00000001303	ENSDARG00000001656	ENSDARG00000002006	ENSDARG00000002016	ENSDARG00000002077	ENSDARG00000002196	ENSDARG00000002220	ENSDARG00000002304	ENSDARG00000002330	ENSDARG00000002549	ENSDARG00000002707	ENSDARG00000002795	ENSDARG00000002970	ENSDARG00000003022	ENSDARG00000003153	ENSDARG00000003165	ENSDARG00000003411	ENSDARG00000003531	ENSDARG00000003544	ENSDARG00000003616	ENSDARG00000003732	ENSDARG00000003803	ENSDARG00000003820	ENSDARG00000003938	ENSDARG00000003961	ENSDARG00000003965	ENSDARG00000003971	ENSDARG00000003991	ENSDARG00000004023	ENSDARG00000004074	ENSDARG00000004111	ENSDARG00000004161	ENSDARG00000004714	ENSDARG00000004724	ENSDARG00000004757	ENSDARG00000004937	ENSDARG00000005218	ENSDARG00000005382
nucleus	GO:0044238	9.002939288957477e-137	primary metabolic process	BP	794	ENSDARG00000105261	ENSDARG00000000151	ENSDARG00000000476	ENSDARG00000000567	ENSDARG00000000729	ENSDARG00000001303	ENSDARG00000001656	ENSDARG00000002006	ENSDARG00000002016	ENSDARG00000002077	ENSDARG00000002196	ENSDARG00000002220	ENSDARG00000002304	ENSDARG00000002330	ENSDARG00000002549	ENSDARG00000002707	ENSDARG00000002795	ENSDARG00000002970	ENSDARG00000003022	ENSDARG00000003153	ENSDARG00000003165	ENSDARG00000003411	ENSDARG00000003531	ENSDARG00000003544	ENSDARG00000003616	ENSDARG00000003732	ENSDARG00000003803	ENSDARG00000003820	ENSDARG00000003938	ENSDARG00000003961	ENSDARG00000003965	ENSDARG00000003971	ENSDARG00000003991	ENSDARG00000004023	ENSDARG00000004074	ENSDARG00000004111	ENSDARG00000004161	ENSDARG00000004714	ENSDARG00000004724	ENSDARG00000004757	ENSDARG00000004937	ENSDARG00000005218	ENSDARG00000005382	ENSDARG00000005453
nucleus	GO:0071704	2.371118643752676e-127	organic substance metabolic process	BP	808	ENSDARG00000105261	ENSDARG00000098700	ENSDARG00000000151	ENSDARG00000000476	ENSDARG00000000567	ENSDARG00000000729	ENSDARG00000001303	ENSDARG00000001656	ENSDARG00000002006	ENSDARG00000002016	ENSDARG00000002077	ENSDARG00000002196	ENSDARG00000002220	ENSDARG00000002304	ENSDARG00000002330	ENSDARG00000002549	ENSDARG00000002707	ENSDARG00000002795	ENSDARG00000002970	ENSDARG00000003022	ENSDARG00000003153	ENSDARG00000003165	ENSDARG00000003411	ENSDARG00000003429	ENSDARG00000003531	ENSDARG00000003544	ENSDARG00000003616	ENSDARG00000003732	ENSDARG00000003803	ENSDARG00000003820	ENSDARG00000003938	ENSDARG00000003961	ENSDARG00000003965	ENSDARG00000003971	ENSDARG00000003991	ENSDARG00000004023	ENSDARG00000004074	ENSDARG00000004111	ENSDARG00000004161	ENSDARG00000004714	ENSDARG00000004724	ENSDARG00000004757	ENSDARG00000004937	ENSDARG00000005218
nucleus	GO:0008152	6.505615099278618e-119	metabolic process	BP	812	ENSDARG00000063905	ENSDARG00000105261	ENSDARG00000098700	ENSDARG00000000151	ENSDARG00000000476	ENSDARG00000000567	ENSDARG00000000729	ENSDARG00000001303	ENSDARG00000001656	ENSDARG00000002006	ENSDARG00000002016	ENSDARG00000002077	ENSDARG00000002196	ENSDARG00000002220	ENSDARG00000002304	ENSDARG00000002330	ENSDARG00000002549	ENSDARG00000002707	ENSDARG00000002795	ENSDARG00000002970	ENSDARG00000003022	ENSDARG00000003153	ENSDARG00000003165	ENSDARG00000003411	ENSDARG00000003429	ENSDARG00000003531	ENSDARG00000003544	ENSDARG00000003616	ENSDARG00000003732	ENSDARG00000003803	ENSDARG00000003820	ENSDARG00000003938	ENSDARG00000003961	ENSDARG00000003965	ENSDARG00000003971	ENSDARG00000003991	ENSDARG00000004023	ENSDARG00000004074	ENSDARG00000004111	ENSDARG00000004161	ENSDARG00000004714	ENSDARG00000004724	ENSDARG00000004757	ENSDARG00000004937
nucleus	GO:0050794	6.261516425704423e-85	regulation of cellular process	BP	675	ENSDARG00000001437	ENSDARG00000102318	ENSDARG00000105261	ENSDARG00000098700	ENSDARG00000000151	ENSDARG00000000567	ENSDARG00000000729	ENSDARG00000002006	ENSDARG00000002077	ENSDARG00000002196	ENSDARG00000002330	ENSDARG00000002707	ENSDARG00000002795	ENSDARG00000002970	ENSDARG00000003022	ENSDARG00000003165	ENSDARG00000003411	ENSDARG00000003531	ENSDARG00000003732	ENSDARG00000003803	ENSDARG00000003820	ENSDARG00000003961	ENSDARG00000003965	ENSDARG00000003971	ENSDARG00000003991	ENSDARG00000004023	ENSDARG00000004074	ENSDARG00000004111	ENSDARG00000004280	ENSDARG00000004714	ENSDARG00000004724	ENSDARG00000004757	ENSDARG00000004937	ENSDARG00000005218	ENSDARG00000005453	ENSDARG00000005915	ENSDARG00000006266	ENSDARG00000006288	ENSDARG00000006389	ENSDARG00000006408	ENSDARG00000006603	ENSDARG00000006896	ENSDARG00000006939	ENSDARG00000007009
nucleus	GO:0050789	2.4037010376950544e-76	regulation of biological process	BP	688	ENSDARG00000001437	ENSDARG00000102318	ENSDARG00000105261	ENSDARG00000098700	ENSDARG00000000151	ENSDARG00000000567	ENSDARG00000000729	ENSDARG00000002006	ENSDARG00000002077	ENSDARG00000002196	ENSDARG00000002330	ENSDARG00000002707	ENSDARG00000002795	ENSDARG00000002970	ENSDARG00000003022	ENSDARG00000003165	ENSDARG00000003411	ENSDARG00000003429	ENSDARG00000003531	ENSDARG00000003732	ENSDARG00000003803	ENSDARG00000003820	ENSDARG00000003961	ENSDARG00000003965	ENSDARG00000003971	ENSDARG00000003991	ENSDARG00000004023	ENSDARG00000004074	ENSDARG00000004111	ENSDARG00000004280	ENSDARG00000004714	ENSDARG00000004724	ENSDARG00000004757	ENSDARG00000004937	ENSDARG00000005218	ENSDARG00000005453	ENSDARG00000005915	ENSDARG00000006266	ENSDARG00000006288	ENSDARG00000006389	ENSDARG00000006408	ENSDARG00000006603	ENSDARG00000006896	ENSDARG00000006939
nucleus	GO:0065007	2.354830438948431e-65	biological regulation	BP	697	ENSDARG00000001437	ENSDARG00000102318	ENSDARG00000105261	ENSDARG00000098700	ENSDARG00000000151	ENSDARG00000000567	ENSDARG00000000729	ENSDARG00000002006	ENSDARG00000002077	ENSDARG00000002196	ENSDARG00000002330	ENSDARG00000002707	ENSDARG00000002795	ENSDARG00000002970	ENSDARG00000003022	ENSDARG00000003165	ENSDARG00000003411	ENSDARG00000003429	ENSDARG00000003531	ENSDARG00000003732	ENSDARG00000003803	ENSDARG00000003820	ENSDARG00000003961	ENSDARG00000003965	ENSDARG00000003971	ENSDARG00000003991	ENSDARG00000004023	ENSDARG00000004074	ENSDARG00000004111	ENSDARG00000004280	ENSDARG00000004714	ENSDARG00000004724	ENSDARG00000004757	ENSDARG00000004937	ENSDARG00000005218	ENSDARG00000005453	ENSDARG00000005915	ENSDARG00000006266	ENSDARG00000006288	ENSDARG00000006389	ENSDARG00000006408	ENSDARG00000006603	ENSDARG00000006896	ENSDARG00000006939
nucleus	GO:0009987	7.619111958484584e-34	cellular process	BP	890	ENSDARG00000001437	ENSDARG00000007412	ENSDARG00000102318	ENSDARG00000063905	ENSDARG00000105261	ENSDARG00000098700	ENSDARG00000000151	ENSDARG00000000476	ENSDARG00000000567	ENSDARG00000000729	ENSDARG00000001303	ENSDARG00000001558	ENSDARG00000001656	ENSDARG00000002006	ENSDARG00000002016	ENSDARG00000002077	ENSDARG00000002131	ENSDARG00000002196	ENSDARG00000002220	ENSDARG00000002304	ENSDARG00000002330	ENSDARG00000002549	ENSDARG00000002707	ENSDARG00000002795	ENSDARG00000002970	ENSDARG00000003022	ENSDARG00000003153	ENSDARG00000003165	ENSDARG00000003411	ENSDARG00000003531	ENSDARG00000003544	ENSDARG00000003616	ENSDARG00000003732	ENSDARG00000003803	ENSDARG00000003820	ENSDARG00000003938	ENSDARG00000003961	ENSDARG00000003965	ENSDARG00000003971	ENSDARG00000003991	ENSDARG00000004023	ENSDARG00000004074	ENSDARG00000004111	ENSDARG00000004161
nucleus	GO:0010604	5.623697967658596e-26	positive regulation of macromolecule metabolic process	BP	117	ENSDARG00000098700	ENSDARG00000002077	ENSDARG00000002795	ENSDARG00000002970	ENSDARG00000003531	ENSDARG00000004757	ENSDARG00000008255	ENSDARG00000009418	ENSDARG00000009438	ENSDARG00000009594	ENSDARG00000013477	ENSDARG00000014259	ENSDARG00000016143	ENSDARG00000016200	ENSDARG00000017929	ENSDARG00000018765	ENSDARG00000020046	ENSDARG00000021833	ENSDARG00000021855	ENSDARG00000022413	ENSDARG00000025032	ENSDARG00000025641	ENSDARG00000027082	ENSDARG00000028017	ENSDARG00000029764	ENSDARG00000029766	ENSDARG00000030999	ENSDARG00000031161	ENSDARG00000033160	ENSDARG00000034896	ENSDARG00000035735	ENSDARG00000036064	ENSDARG00000036074	ENSDARG00000037291	ENSDARG00000038792	ENSDARG00000040184	ENSDARG00000040261	ENSDARG00000041060	ENSDARG00000042518	ENSDARG00000042652	ENSDARG00000042824	ENSDARG00000044619	ENSDARG00000044847	ENSDARG00000044852
nucleus	GO:0009893	3.050365318599885e-22	positive regulation of metabolic process	BP	117	ENSDARG00000098700	ENSDARG00000002077	ENSDARG00000002795	ENSDARG00000002970	ENSDARG00000003531	ENSDARG00000004757	ENSDARG00000008255	ENSDARG00000009418	ENSDARG00000009438	ENSDARG00000009594	ENSDARG00000013477	ENSDARG00000014259	ENSDARG00000016143	ENSDARG00000016200	ENSDARG00000017929	ENSDARG00000018765	ENSDARG00000020046	ENSDARG00000021833	ENSDARG00000021855	ENSDARG00000022413	ENSDARG00000025032	ENSDARG00000025641	ENSDARG00000027082	ENSDARG00000028017	ENSDARG00000029764	ENSDARG00000029766	ENSDARG00000030999	ENSDARG00000031161	ENSDARG00000033160	ENSDARG00000034896	ENSDARG00000035735	ENSDARG00000036064	ENSDARG00000036074	ENSDARG00000037291	ENSDARG00000038792	ENSDARG00000040184	ENSDARG00000040261	ENSDARG00000041060	ENSDARG00000042518	ENSDARG00000042652	ENSDARG00000042824	ENSDARG00000044619	ENSDARG00000044847	ENSDARG00000044852
nucleus	GO:0032502	3.844865632928206e-13	developmental process	BP	267	ENSDARG00000001437	ENSDARG00000007412	ENSDARG00000102318	ENSDARG00000098700	ENSDARG00000001558	ENSDARG00000002549	ENSDARG00000002707	ENSDARG00000002795	ENSDARG00000003022	ENSDARG00000003165	ENSDARG00000003732	ENSDARG00000003803	ENSDARG00000003961	ENSDARG00000003965	ENSDARG00000003991	ENSDARG00000004714	ENSDARG00000004757	ENSDARG00000005453	ENSDARG00000005774	ENSDARG00000005915	ENSDARG00000006266	ENSDARG00000006288	ENSDARG00000006603	ENSDARG00000006896	ENSDARG00000006939	ENSDARG00000007277	ENSDARG00000007944	ENSDARG00000008010	ENSDARG00000008022	ENSDARG00000008034	ENSDARG00000009094	ENSDARG00000009242	ENSDARG00000009280	ENSDARG00000009418	ENSDARG00000009438	ENSDARG00000009594	ENSDARG00000010207	ENSDARG00000010878	ENSDARG00000011273	ENSDARG00000011564	ENSDARG00000011635	ENSDARG00000011648	ENSDARG00000012788	ENSDARG00000013477
nucleus	GO:0048869	1.1370894965946706e-12	cellular developmental process	BP	145	ENSDARG00000001437	ENSDARG00000102318	ENSDARG00000002707	ENSDARG00000002795	ENSDARG00000003165	ENSDARG00000003732	ENSDARG00000003803	ENSDARG00000003961	ENSDARG00000004757	ENSDARG00000005774	ENSDARG00000005915	ENSDARG00000006603	ENSDARG00000006896	ENSDARG00000007277	ENSDARG00000007944	ENSDARG00000008010	ENSDARG00000009094	ENSDARG00000009280	ENSDARG00000009418	ENSDARG00000009438	ENSDARG00000009594	ENSDARG00000010207	ENSDARG00000010878	ENSDARG00000011564	ENSDARG00000012788	ENSDARG00000013477	ENSDARG00000014259	ENSDARG00000015240	ENSDARG00000017007	ENSDARG00000017107	ENSDARG00000018765	ENSDARG00000019335	ENSDARG00000019362	ENSDARG00000019717	ENSDARG00000020573	ENSDARG00000020606	ENSDARG00000020841	ENSDARG00000021232	ENSDARG00000021938	ENSDARG00000022712	ENSDARG00000025032	ENSDARG00000025641	ENSDARG00000029544	ENSDARG00000029764
nucleus	GO:0030154	1.3263875535790217e-12	cell differentiation	BP	144	ENSDARG00000001437	ENSDARG00000102318	ENSDARG00000002707	ENSDARG00000002795	ENSDARG00000003165	ENSDARG00000003732	ENSDARG00000003803	ENSDARG00000003961	ENSDARG00000004757	ENSDARG00000005774	ENSDARG00000005915	ENSDARG00000006603	ENSDARG00000006896	ENSDARG00000007277	ENSDARG00000007944	ENSDARG00000008010	ENSDARG00000009094	ENSDARG00000009280	ENSDARG00000009418	ENSDARG00000009438	ENSDARG00000009594	ENSDARG00000010207	ENSDARG00000010878	ENSDARG00000011564	ENSDARG00000012788	ENSDARG00000013477	ENSDARG00000014259	ENSDARG00000015240	ENSDARG00000017007	ENSDARG00000017107	ENSDARG00000018765	ENSDARG00000019335	ENSDARG00000019362	ENSDARG00000019717	ENSDARG00000020573	ENSDARG00000020606	ENSDARG00000020841	ENSDARG00000021232	ENSDARG00000021938	ENSDARG00000022712	ENSDARG00000025032	ENSDARG00000025641	ENSDARG00000029544	ENSDARG00000029764
nucleus	GO:0048522	1.2467144242724493e-10	positive regulation of cellular process	BP	132	ENSDARG00000102318	ENSDARG00000002077	ENSDARG00000002795	ENSDARG00000002970	ENSDARG00000003022	ENSDARG00000003531	ENSDARG00000004280	ENSDARG00000007277	ENSDARG00000008255	ENSDARG00000009418	ENSDARG00000009438	ENSDARG00000009594	ENSDARG00000010792	ENSDARG00000013477	ENSDARG00000014259	ENSDARG00000014817	ENSDARG00000015240	ENSDARG00000016143	ENSDARG00000016200	ENSDARG00000017929	ENSDARG00000017953	ENSDARG00000018765	ENSDARG00000019362	ENSDARG00000020046	ENSDARG00000021833	ENSDARG00000021855	ENSDARG00000022413	ENSDARG00000022712	ENSDARG00000025032	ENSDARG00000027082	ENSDARG00000027777	ENSDARG00000028017	ENSDARG00000029764	ENSDARG00000029766	ENSDARG00000030716	ENSDARG00000030999	ENSDARG00000031161	ENSDARG00000033160	ENSDARG00000034896	ENSDARG00000035735	ENSDARG00000036064	ENSDARG00000036074	ENSDARG00000037291	ENSDARG00000038792
nucleus	GO:0048856	1.4291969071023296e-10	anatomical structure development	BP	243	ENSDARG00000001437	ENSDARG00000007412	ENSDARG00000102318	ENSDARG00000098700	ENSDARG00000001558	ENSDARG00000002549	ENSDARG00000002707	ENSDARG00000002795	ENSDARG00000003022	ENSDARG00000003165	ENSDARG00000003803	ENSDARG00000003961	ENSDARG00000003965	ENSDARG00000003991	ENSDARG00000004757	ENSDARG00000005453	ENSDARG00000005774	ENSDARG00000005915	ENSDARG00000006266	ENSDARG00000006288	ENSDARG00000006603	ENSDARG00000006896	ENSDARG00000006939	ENSDARG00000007277	ENSDARG00000007944	ENSDARG00000008010	ENSDARG00000008022	ENSDARG00000008034	ENSDARG00000009094	ENSDARG00000009242	ENSDARG00000009280	ENSDARG00000009418	ENSDARG00000009438	ENSDARG00000010207	ENSDARG00000010878	ENSDARG00000011273	ENSDARG00000011564	ENSDARG00000011635	ENSDARG00000011648	ENSDARG00000012788	ENSDARG00000013477	ENSDARG00000013576	ENSDARG00000014181	ENSDARG00000014259
nucleus	GO:0009888	3.0288313364843754e-10	tissue development	BP	95	ENSDARG00000001437	ENSDARG00000002707	ENSDARG00000002795	ENSDARG00000003961	ENSDARG00000004757	ENSDARG00000006266	ENSDARG00000006603	ENSDARG00000006939	ENSDARG00000007277	ENSDARG00000008034	ENSDARG00000009280	ENSDARG00000009418	ENSDARG00000009438	ENSDARG00000011564	ENSDARG00000011635	ENSDARG00000012788	ENSDARG00000013477	ENSDARG00000013576	ENSDARG00000014259	ENSDARG00000015902	ENSDARG00000016139	ENSDARG00000016200	ENSDARG00000017163	ENSDARG00000017953	ENSDARG00000018765	ENSDARG00000019335	ENSDARG00000019717	ENSDARG00000020482	ENSDARG00000020606	ENSDARG00000021232	ENSDARG00000022712	ENSDARG00000023362	ENSDARG00000025641	ENSDARG00000027744	ENSDARG00000029764	ENSDARG00000030980	ENSDARG00000031420	ENSDARG00000033971	ENSDARG00000035559	ENSDARG00000036090	ENSDARG00000036096	ENSDARG00000039116	ENSDARG00000040261	ENSDARG00000040926
nucleus	GO:0048513	3.439578793890309e-10	animal organ development	BP	150	ENSDARG00000102318	ENSDARG00000002707	ENSDARG00000002795	ENSDARG00000003022	ENSDARG00000003803	ENSDARG00000003961	ENSDARG00000003965	ENSDARG00000003991	ENSDARG00000005453	ENSDARG00000005774	ENSDARG00000006266	ENSDARG00000006288	ENSDARG00000006603	ENSDARG00000006896	ENSDARG00000006939	ENSDARG00000007277	ENSDARG00000007944	ENSDARG00000008034	ENSDARG00000009094	ENSDARG00000009280	ENSDARG00000009418	ENSDARG00000009438	ENSDARG00000011273	ENSDARG00000011564	ENSDARG00000011648	ENSDARG00000012788	ENSDARG00000013477	ENSDARG00000014181	ENSDARG00000014259	ENSDARG00000014805	ENSDARG00000015902	ENSDARG00000016139	ENSDARG00000016200	ENSDARG00000017007	ENSDARG00000017953	ENSDARG00000018004	ENSDARG00000018765	ENSDARG00000019717	ENSDARG00000020482	ENSDARG00000020606	ENSDARG00000020841	ENSDARG00000021232	ENSDARG00000021833	ENSDARG00000021924
nucleus	GO:0048518	4.7213487087089e-9	positive regulation of biological process	BP	141	ENSDARG00000102318	ENSDARG00000098700	ENSDARG00000002077	ENSDARG00000002795	ENSDARG00000002970	ENSDARG00000003022	ENSDARG00000003531	ENSDARG00000004280	ENSDARG00000004757	ENSDARG00000007277	ENSDARG00000008255	ENSDARG00000009418	ENSDARG00000009438	ENSDARG00000009594	ENSDARG00000010792	ENSDARG00000013477	ENSDARG00000014259	ENSDARG00000014817	ENSDARG00000015240	ENSDARG00000016143	ENSDARG00000016200	ENSDARG00000017929	ENSDARG00000017953	ENSDARG00000018765	ENSDARG00000019362	ENSDARG00000020046	ENSDARG00000021833	ENSDARG00000021855	ENSDARG00000022413	ENSDARG00000022712	ENSDARG00000025032	ENSDARG00000025641	ENSDARG00000027082	ENSDARG00000027777	ENSDARG00000028017	ENSDARG00000029764	ENSDARG00000029766	ENSDARG00000030716	ENSDARG00000030999	ENSDARG00000031161	ENSDARG00000033160	ENSDARG00000034896	ENSDARG00000035735	ENSDARG00000036064
nucleus	GO:0060429	6.784912535058686e-8	epithelium development	BP	60	ENSDARG00000001437	ENSDARG00000002707	ENSDARG00000006266	ENSDARG00000006603	ENSDARG00000006939	ENSDARG00000008034	ENSDARG00000009418	ENSDARG00000011564	ENSDARG00000012788	ENSDARG00000013576	ENSDARG00000014259	ENSDARG00000015902	ENSDARG00000016139	ENSDARG00000016200	ENSDARG00000017163	ENSDARG00000017953	ENSDARG00000019335	ENSDARG00000020482	ENSDARG00000020606	ENSDARG00000021232	ENSDARG00000022712	ENSDARG00000025641	ENSDARG00000027744	ENSDARG00000031420	ENSDARG00000033971	ENSDARG00000035559	ENSDARG00000036090	ENSDARG00000040261	ENSDARG00000040926	ENSDARG00000042518	ENSDARG00000043126	ENSDARG00000052826	ENSDARG00000055276	ENSDARG00000055588	ENSDARG00000055926	ENSDARG00000056623	ENSDARG00000056784	ENSDARG00000059279	ENSDARG00000059337	ENSDARG00000060002	ENSDARG00000061391	ENSDARG00000061759	ENSDARG00000062892	ENSDARG00000067719
nucleus	GO:0009653	1.987061757410712e-7	anatomical structure morphogenesis	BP	121	ENSDARG00000001437	ENSDARG00000007412	ENSDARG00000002795	ENSDARG00000003961	ENSDARG00000004757	ENSDARG00000006266	ENSDARG00000006288	ENSDARG00000006603	ENSDARG00000006939	ENSDARG00000008010	ENSDARG00000008034	ENSDARG00000009280	ENSDARG00000009418	ENSDARG00000009438	ENSDARG00000010207	ENSDARG00000011564	ENSDARG00000011635	ENSDARG00000012788	ENSDARG00000013576	ENSDARG00000014259	ENSDARG00000015240	ENSDARG00000015902	ENSDARG00000016139	ENSDARG00000016200	ENSDARG00000017953	ENSDARG00000018765	ENSDARG00000019335	ENSDARG00000019717	ENSDARG00000020606	ENSDARG00000020841	ENSDARG00000021232	ENSDARG00000021924	ENSDARG00000022712	ENSDARG00000025032	ENSDARG00000025641	ENSDARG00000027552	ENSDARG00000027744	ENSDARG00000029688	ENSDARG00000029764	ENSDARG00000030980	ENSDARG00000033971	ENSDARG00000034195	ENSDARG00000035559	ENSDARG00000036090
nucleus	GO:0007275	2.21104821788205e-7	multicellular organism development	BP	200	ENSDARG00000001437	ENSDARG00000007412	ENSDARG00000102318	ENSDARG00000001558	ENSDARG00000002707	ENSDARG00000002795	ENSDARG00000003022	ENSDARG00000003803	ENSDARG00000003961	ENSDARG00000003965	ENSDARG00000003991	ENSDARG00000004757	ENSDARG00000005453	ENSDARG00000005774	ENSDARG00000006266	ENSDARG00000006288	ENSDARG00000006603	ENSDARG00000006896	ENSDARG00000006939	ENSDARG00000007277	ENSDARG00000007944	ENSDARG00000008022	ENSDARG00000008034	ENSDARG00000009094	ENSDARG00000009280	ENSDARG00000009418	ENSDARG00000009438	ENSDARG00000010878	ENSDARG00000011273	ENSDARG00000011564	ENSDARG00000011648	ENSDARG00000012788	ENSDARG00000013477	ENSDARG00000013576	ENSDARG00000014181	ENSDARG00000014259	ENSDARG00000014805	ENSDARG00000014943	ENSDARG00000015240	ENSDARG00000015902	ENSDARG00000016139	ENSDARG00000016200	ENSDARG00000017007	ENSDARG00000017163
nucleus	GO:0048731	0.0000018870050056970886	system development	BP	183	ENSDARG00000001437	ENSDARG00000007412	ENSDARG00000102318	ENSDARG00000001558	ENSDARG00000002707	ENSDARG00000002795	ENSDARG00000003022	ENSDARG00000003803	ENSDARG00000003961	ENSDARG00000003965	ENSDARG00000003991	ENSDARG00000005453	ENSDARG00000005774	ENSDARG00000006266	ENSDARG00000006288	ENSDARG00000006603	ENSDARG00000006896	ENSDARG00000006939	ENSDARG00000007277	ENSDARG00000007944	ENSDARG00000008022	ENSDARG00000008034	ENSDARG00000009094	ENSDARG00000009280	ENSDARG00000009418	ENSDARG00000009438	ENSDARG00000010878	ENSDARG00000011273	ENSDARG00000011564	ENSDARG00000011648	ENSDARG00000012788	ENSDARG00000013477	ENSDARG00000014181	ENSDARG00000014259	ENSDARG00000014805	ENSDARG00000014943	ENSDARG00000015240	ENSDARG00000015902	ENSDARG00000016139	ENSDARG00000016200	ENSDARG00000017007	ENSDARG00000017953	ENSDARG00000018004	ENSDARG00000018765
nucleus	GO:0030097	0.000023319927732294173	hemopoiesis	BP	35	ENSDARG00000102318	ENSDARG00000009094	ENSDARG00000013477	ENSDARG00000020606	ENSDARG00000021938	ENSDARG00000025032	ENSDARG00000030716	ENSDARG00000036074	ENSDARG00000036096	ENSDARG00000038792	ENSDARG00000040039	ENSDARG00000040261	ENSDARG00000042337	ENSDARG00000042904	ENSDARG00000045680	ENSDARG00000052826	ENSDARG00000053131	ENSDARG00000053666	ENSDARG00000055753	ENSDARG00000056623	ENSDARG00000056784	ENSDARG00000059327	ENSDARG00000059398	ENSDARG00000070461	ENSDARG00000074293	ENSDARG00000076182	ENSDARG00000076928	ENSDARG00000077620	ENSDARG00000078324	ENSDARG00000089434	ENSDARG00000100494	ENSDARG00000101717	ENSDARG00000104609	ENSDARG00000114986	ENSDARG00000115966
nucleus	GO:0048534	0.00002801443515822193	hematopoietic or lymphoid organ development	BP	35	ENSDARG00000102318	ENSDARG00000009094	ENSDARG00000013477	ENSDARG00000020606	ENSDARG00000021938	ENSDARG00000025032	ENSDARG00000030716	ENSDARG00000036074	ENSDARG00000036096	ENSDARG00000038792	ENSDARG00000040039	ENSDARG00000040261	ENSDARG00000042337	ENSDARG00000042904	ENSDARG00000045680	ENSDARG00000052826	ENSDARG00000053131	ENSDARG00000053666	ENSDARG00000055753	ENSDARG00000056623	ENSDARG00000056784	ENSDARG00000059327	ENSDARG00000059398	ENSDARG00000070461	ENSDARG00000074293	ENSDARG00000076182	ENSDARG00000076928	ENSDARG00000077620	ENSDARG00000078324	ENSDARG00000089434	ENSDARG00000100494	ENSDARG00000101717	ENSDARG00000104609	ENSDARG00000114986	ENSDARG00000115966
nucleus	GO:0048523	0.0000323590295674881	negative regulation of cellular process	BP	110	ENSDARG00000001437	ENSDARG00000000729	ENSDARG00000002707	ENSDARG00000003165	ENSDARG00000004757	ENSDARG00000005453	ENSDARG00000006288	ENSDARG00000008034	ENSDARG00000008255	ENSDARG00000009594	ENSDARG00000009942	ENSDARG00000010878	ENSDARG00000011564	ENSDARG00000013477	ENSDARG00000014259	ENSDARG00000016143	ENSDARG00000016200	ENSDARG00000017107	ENSDARG00000018765	ENSDARG00000019335	ENSDARG00000019362	ENSDARG00000021372	ENSDARG00000021938	ENSDARG00000022413	ENSDARG00000025641	ENSDARG00000026473	ENSDARG00000028017	ENSDARG00000028949	ENSDARG00000029544	ENSDARG00000029766	ENSDARG00000030716	ENSDARG00000031161	ENSDARG00000031420	ENSDARG00000032619	ENSDARG00000033160	ENSDARG00000033443	ENSDARG00000034896	ENSDARG00000036489	ENSDARG00000037291	ENSDARG00000040184	ENSDARG00000040559	ENSDARG00000040764	ENSDARG00000040926	ENSDARG00000041060
nucleus	GO:0002520	0.000048256378892037415	immune system development	BP	35	ENSDARG00000102318	ENSDARG00000009094	ENSDARG00000013477	ENSDARG00000020606	ENSDARG00000021938	ENSDARG00000025032	ENSDARG00000030716	ENSDARG00000036074	ENSDARG00000036096	ENSDARG00000038792	ENSDARG00000040039	ENSDARG00000040261	ENSDARG00000042337	ENSDARG00000042904	ENSDARG00000045680	ENSDARG00000052826	ENSDARG00000053131	ENSDARG00000053666	ENSDARG00000055753	ENSDARG00000056623	ENSDARG00000056784	ENSDARG00000059327	ENSDARG00000059398	ENSDARG00000070461	ENSDARG00000074293	ENSDARG00000076182	ENSDARG00000076928	ENSDARG00000077620	ENSDARG00000078324	ENSDARG00000089434	ENSDARG00000100494	ENSDARG00000101717	ENSDARG00000104609	ENSDARG00000114986	ENSDARG00000115966
nucleus	GO:0045165	0.00006322299010979682	cell fate commitment	BP	18	ENSDARG00000102318	ENSDARG00000009094	ENSDARG00000010878	ENSDARG00000013477	ENSDARG00000025641	ENSDARG00000031420	ENSDARG00000040926	ENSDARG00000042667	ENSDARG00000044688	ENSDARG00000055926	ENSDARG00000059255	ENSDARG00000059279	ENSDARG00000059327	ENSDARG00000067719	ENSDARG00000076259	ENSDARG00000098730	ENSDARG00000101244	ENSDARG00000104566
nucleus	GO:0042127	0.00007259536026312575	regulation of cell population proliferation	BP	28	ENSDARG00000102318	ENSDARG00000002795	ENSDARG00000006266	ENSDARG00000015628	ENSDARG00000015902	ENSDARG00000021372	ENSDARG00000022413	ENSDARG00000022712	ENSDARG00000028017	ENSDARG00000030716	ENSDARG00000031420	ENSDARG00000032619	ENSDARG00000041060	ENSDARG00000054271	ENSDARG00000055588	ENSDARG00000056175	ENSDARG00000056623	ENSDARG00000059279	ENSDARG00000059337	ENSDARG00000068175	ENSDARG00000075113	ENSDARG00000076182	ENSDARG00000076659	ENSDARG00000077620	ENSDARG00000094300	ENSDARG00000104907	ENSDARG00000114986	ENSDARG00000115966
nucleus	GO:0008283	0.0001271514867746285	cell population proliferation	BP	32	ENSDARG00000102318	ENSDARG00000002795	ENSDARG00000006266	ENSDARG00000009438	ENSDARG00000015628	ENSDARG00000015902	ENSDARG00000021232	ENSDARG00000021372	ENSDARG00000022413	ENSDARG00000022712	ENSDARG00000028017	ENSDARG00000030716	ENSDARG00000031420	ENSDARG00000032619	ENSDARG00000041060	ENSDARG00000054271	ENSDARG00000055588	ENSDARG00000056175	ENSDARG00000056623	ENSDARG00000059279	ENSDARG00000059337	ENSDARG00000068175	ENSDARG00000075113	ENSDARG00000076182	ENSDARG00000076659	ENSDARG00000077620	ENSDARG00000078324	ENSDARG00000079266	ENSDARG00000094300	ENSDARG00000104907	ENSDARG00000114986	ENSDARG00000115966
nucleus	GO:0035295	0.0007378599309046892	tube development	BP	41	ENSDARG00000001437	ENSDARG00000007412	ENSDARG00000002707	ENSDARG00000007277	ENSDARG00000008034	ENSDARG00000009418	ENSDARG00000011564	ENSDARG00000012788	ENSDARG00000014259	ENSDARG00000016139	ENSDARG00000016200	ENSDARG00000018765	ENSDARG00000020482	ENSDARG00000020606	ENSDARG00000021232	ENSDARG00000025641	ENSDARG00000031420	ENSDARG00000033971	ENSDARG00000036090	ENSDARG00000042667	ENSDARG00000054632	ENSDARG00000055655	ENSDARG00000056623	ENSDARG00000059279	ENSDARG00000059327	ENSDARG00000060002	ENSDARG00000067719	ENSDARG00000069252	ENSDARG00000069378	ENSDARG00000071566	ENSDARG00000078416	ENSDARG00000078552	ENSDARG00000101244	ENSDARG00000101717	ENSDARG00000103125	ENSDARG00000104566	ENSDARG00000114179	ENSDARG00000114986	ENSDARG00000115667	ENSDARG00000115966	ENSDARG00000116205
nucleus	GO:0032501	0.00515688797675932	multicellular organismal process	BP	216	ENSDARG00000001437	ENSDARG00000007412	ENSDARG00000102318	ENSDARG00000001558	ENSDARG00000002707	ENSDARG00000002795	ENSDARG00000003022	ENSDARG00000003803	ENSDARG00000003820	ENSDARG00000003961	ENSDARG00000003965	ENSDARG00000003991	ENSDARG00000004161	ENSDARG00000004757	ENSDARG00000005453	ENSDARG00000005774	ENSDARG00000006266	ENSDARG00000006288	ENSDARG00000006603	ENSDARG00000006896	ENSDARG00000006939	ENSDARG00000007277	ENSDARG00000007944	ENSDARG00000008022	ENSDARG00000008034	ENSDARG00000009094	ENSDARG00000009280	ENSDARG00000009418	ENSDARG00000009438	ENSDARG00000010878	ENSDARG00000011273	ENSDARG00000011564	ENSDARG00000011648	ENSDARG00000012788	ENSDARG00000013477	ENSDARG00000013576	ENSDARG00000014181	ENSDARG00000014259	ENSDARG00000014805	ENSDARG00000014943	ENSDARG00000015240	ENSDARG00000015902	ENSDARG00000016139	ENSDARG00000016200
nucleus	GO:0072359	0.00928126618724564	circulatory system development	BP	46	ENSDARG00000001437	ENSDARG00000007412	ENSDARG00000006603	ENSDARG00000008034	ENSDARG00000009418	ENSDARG00000011648	ENSDARG00000013477	ENSDARG00000016139	ENSDARG00000016200	ENSDARG00000018004	ENSDARG00000018765	ENSDARG00000019717	ENSDARG00000021232	ENSDARG00000029764	ENSDARG00000031420	ENSDARG00000033971	ENSDARG00000036043	ENSDARG00000036090	ENSDARG00000040926	ENSDARG00000042667	ENSDARG00000044167	ENSDARG00000052150	ENSDARG00000053209	ENSDARG00000054632	ENSDARG00000055655	ENSDARG00000056623	ENSDARG00000059327	ENSDARG00000060002	ENSDARG00000061759	ENSDARG00000062892	ENSDARG00000067719	ENSDARG00000069252	ENSDARG00000071566	ENSDARG00000077842	ENSDARG00000078324	ENSDARG00000091253	ENSDARG00000091481	ENSDARG00000100494	ENSDARG00000100560	ENSDARG00000101717	ENSDARG00000105630	ENSDARG00000114179	ENSDARG00000114986	ENSDARG00000115667
nucleus	GO:0048646	0.012117610952039563	anatomical structure formation involved in morphogenesis	BP	42	ENSDARG00000001437	ENSDARG00000007412	ENSDARG00000003961	ENSDARG00000006603	ENSDARG00000009280	ENSDARG00000009418	ENSDARG00000009438	ENSDARG00000011564	ENSDARG00000011635	ENSDARG00000013576	ENSDARG00000018765	ENSDARG00000019335	ENSDARG00000021232	ENSDARG00000025641	ENSDARG00000027744	ENSDARG00000029764	ENSDARG00000030980	ENSDARG00000034195	ENSDARG00000036090	ENSDARG00000040926	ENSDARG00000042667	ENSDARG00000044688	ENSDARG00000054632	ENSDARG00000055655	ENSDARG00000056623	ENSDARG00000059279	ENSDARG00000059327	ENSDARG00000067719	ENSDARG00000069252	ENSDARG00000069378	ENSDARG00000071566	ENSDARG00000075113	ENSDARG00000078416	ENSDARG00000078552	ENSDARG00000091253	ENSDARG00000100515	ENSDARG00000101244	ENSDARG00000101706	ENSDARG00000101717	ENSDARG00000104566	ENSDARG00000114986	ENSDARG00000115966
nucleus	GO:0048519	0.01321123314638878	negative regulation of biological process	BP	118	ENSDARG00000001437	ENSDARG00000000729	ENSDARG00000002707	ENSDARG00000003165	ENSDARG00000004757	ENSDARG00000005453	ENSDARG00000006288	ENSDARG00000008034	ENSDARG00000008255	ENSDARG00000008551	ENSDARG00000009594	ENSDARG00000009942	ENSDARG00000010878	ENSDARG00000011564	ENSDARG00000013477	ENSDARG00000014259	ENSDARG00000016143	ENSDARG00000016200	ENSDARG00000017107	ENSDARG00000018765	ENSDARG00000019335	ENSDARG00000019362	ENSDARG00000021372	ENSDARG00000021938	ENSDARG00000022413	ENSDARG00000025641	ENSDARG00000026473	ENSDARG00000028017	ENSDARG00000028949	ENSDARG00000029544	ENSDARG00000029766	ENSDARG00000030716	ENSDARG00000031161	ENSDARG00000031420	ENSDARG00000032619	ENSDARG00000033160	ENSDARG00000033443	ENSDARG00000034896	ENSDARG00000036489	ENSDARG00000037291	ENSDARG00000038792	ENSDARG00000040184	ENSDARG00000040559	ENSDARG00000040764
nucleus	GO:0035239	0.01783458329293052	tube morphogenesis	BP	30	ENSDARG00000001437	ENSDARG00000007412	ENSDARG00000008034	ENSDARG00000009418	ENSDARG00000014259	ENSDARG00000016139	ENSDARG00000016200	ENSDARG00000018765	ENSDARG00000020606	ENSDARG00000021232	ENSDARG00000025641	ENSDARG00000033971	ENSDARG00000036090	ENSDARG00000042667	ENSDARG00000054632	ENSDARG00000055655	ENSDARG00000056623	ENSDARG00000059279	ENSDARG00000059327	ENSDARG00000067719	ENSDARG00000069378	ENSDARG00000071566	ENSDARG00000078552	ENSDARG00000101717	ENSDARG00000104566	ENSDARG00000114179	ENSDARG00000114986	ENSDARG00000115667	ENSDARG00000115966	ENSDARG00000116205
nucleus	GO:0045058	0.019724154238876582	T cell selection	BP	2	ENSDARG00000102318	ENSDARG00000056784
nucleus	GO:0006950	0.02680838235763878	response to stress	BP	80	ENSDARG00000102318	ENSDARG00000098700	ENSDARG00000000476	ENSDARG00000002077	ENSDARG00000002304	ENSDARG00000003938	ENSDARG00000003961	ENSDARG00000004757	ENSDARG00000005218	ENSDARG00000006266	ENSDARG00000006603	ENSDARG00000007885	ENSDARG00000008472	ENSDARG00000008551	ENSDARG00000011564	ENSDARG00000014259	ENSDARG00000014274	ENSDARG00000015902	ENSDARG00000016132	ENSDARG00000020606	ENSDARG00000021924	ENSDARG00000022712	ENSDARG00000025032	ENSDARG00000027938	ENSDARG00000028523	ENSDARG00000028676	ENSDARG00000029688	ENSDARG00000034093	ENSDARG00000037188	ENSDARG00000040443	ENSDARG00000040559	ENSDARG00000040571	ENSDARG00000042518	ENSDARG00000042824	ENSDARG00000042904	ENSDARG00000043275	ENSDARG00000044622	ENSDARG00000053131	ENSDARG00000054323	ENSDARG00000054799	ENSDARG00000055276	ENSDARG00000055493	ENSDARG00000055588	ENSDARG00000056175
nucleus	GO:0048468	0.026887532457264753	cell development	BP	65	ENSDARG00000001437	ENSDARG00000002707	ENSDARG00000002795	ENSDARG00000004757	ENSDARG00000005915	ENSDARG00000006603	ENSDARG00000006896	ENSDARG00000007277	ENSDARG00000009280	ENSDARG00000009418	ENSDARG00000009438	ENSDARG00000011564	ENSDARG00000013477	ENSDARG00000015240	ENSDARG00000017007	ENSDARG00000019335	ENSDARG00000019717	ENSDARG00000020841	ENSDARG00000021938	ENSDARG00000022712	ENSDARG00000025641	ENSDARG00000029764	ENSDARG00000030980	ENSDARG00000031420	ENSDARG00000034195	ENSDARG00000036090	ENSDARG00000040764	ENSDARG00000040926	ENSDARG00000042667	ENSDARG00000052150	ENSDARG00000052468	ENSDARG00000056438	ENSDARG00000056594	ENSDARG00000056623	ENSDARG00000058237	ENSDARG00000059279	ENSDARG00000059327	ENSDARG00000060002	ENSDARG00000067719	ENSDARG00000070573	ENSDARG00000074293	ENSDARG00000075450	ENSDARG00000076259	ENSDARG00000076472
nucleus	GO:0007259	0.040802472443407935	receptor signaling pathway via JAK-STAT	BP	6	ENSDARG00000102318	ENSDARG00000006266	ENSDARG00000015902	ENSDARG00000022712	ENSDARG00000055588	ENSDARG00000076182
nucleus	GO:0097696	0.040802472443407935	receptor signaling pathway via STAT	BP	6	ENSDARG00000102318	ENSDARG00000006266	ENSDARG00000015902	ENSDARG00000022712	ENSDARG00000055588	ENSDARG00000076182
nucleus	GO:0005634	0	nucleus	CC	756	ENSDARG00000105261	ENSDARG00000000151	ENSDARG00000000476	ENSDARG00000000567	ENSDARG00000000729	ENSDARG00000001303	ENSDARG00000001558	ENSDARG00000001656	ENSDARG00000002006	ENSDARG00000002077	ENSDARG00000002131	ENSDARG00000002220	ENSDARG00000002304	ENSDARG00000002549	ENSDARG00000002707	ENSDARG00000002795	ENSDARG00000002970	ENSDARG00000003022	ENSDARG00000003153	ENSDARG00000003165	ENSDARG00000003429	ENSDARG00000003531	ENSDARG00000003544	ENSDARG00000003732	ENSDARG00000003803	ENSDARG00000003820	ENSDARG00000003938	ENSDARG00000003961	ENSDARG00000003965	ENSDARG00000003991	ENSDARG00000004111	ENSDARG00000004161	ENSDARG00000004724	ENSDARG00000004735	ENSDARG00000004757	ENSDARG00000004785	ENSDARG00000004937	ENSDARG00000005218	ENSDARG00000005453	ENSDARG00000005629	ENSDARG00000005774	ENSDARG00000006266	ENSDARG00000006288	ENSDARG00000006389
nucleus	GO:0043231	1.5423987701535212e-251	intracellular membrane-bounded organelle	CC	758	ENSDARG00000105261	ENSDARG00000098700	ENSDARG00000000151	ENSDARG00000000476	ENSDARG00000000567	ENSDARG00000000729	ENSDARG00000001303	ENSDARG00000001558	ENSDARG00000001656	ENSDARG00000002006	ENSDARG00000002077	ENSDARG00000002131	ENSDARG00000002220	ENSDARG00000002304	ENSDARG00000002549	ENSDARG00000002707	ENSDARG00000002795	ENSDARG00000002970	ENSDARG00000003022	ENSDARG00000003153	ENSDARG00000003165	ENSDARG00000003429	ENSDARG00000003531	ENSDARG00000003544	ENSDARG00000003732	ENSDARG00000003803	ENSDARG00000003820	ENSDARG00000003938	ENSDARG00000003961	ENSDARG00000003965	ENSDARG00000003991	ENSDARG00000004111	ENSDARG00000004161	ENSDARG00000004724	ENSDARG00000004735	ENSDARG00000004757	ENSDARG00000004785	ENSDARG00000004937	ENSDARG00000005218	ENSDARG00000005453	ENSDARG00000005629	ENSDARG00000005774	ENSDARG00000006266	ENSDARG00000006288
nucleus	GO:0043227	3.0112856046701428e-242	membrane-bounded organelle	CC	758	ENSDARG00000105261	ENSDARG00000098700	ENSDARG00000000151	ENSDARG00000000476	ENSDARG00000000567	ENSDARG00000000729	ENSDARG00000001303	ENSDARG00000001558	ENSDARG00000001656	ENSDARG00000002006	ENSDARG00000002077	ENSDARG00000002131	ENSDARG00000002220	ENSDARG00000002304	ENSDARG00000002549	ENSDARG00000002707	ENSDARG00000002795	ENSDARG00000002970	ENSDARG00000003022	ENSDARG00000003153	ENSDARG00000003165	ENSDARG00000003429	ENSDARG00000003531	ENSDARG00000003544	ENSDARG00000003732	ENSDARG00000003803	ENSDARG00000003820	ENSDARG00000003938	ENSDARG00000003961	ENSDARG00000003965	ENSDARG00000003991	ENSDARG00000004111	ENSDARG00000004161	ENSDARG00000004724	ENSDARG00000004735	ENSDARG00000004757	ENSDARG00000004785	ENSDARG00000004937	ENSDARG00000005218	ENSDARG00000005453	ENSDARG00000005629	ENSDARG00000005774	ENSDARG00000006266	ENSDARG00000006288
nucleus	GO:0043229	2.7555025075859234e-175	intracellular organelle	CC	766	ENSDARG00000105261	ENSDARG00000098700	ENSDARG00000000151	ENSDARG00000000476	ENSDARG00000000567	ENSDARG00000000729	ENSDARG00000001303	ENSDARG00000001558	ENSDARG00000001656	ENSDARG00000002006	ENSDARG00000002077	ENSDARG00000002131	ENSDARG00000002220	ENSDARG00000002304	ENSDARG00000002549	ENSDARG00000002707	ENSDARG00000002795	ENSDARG00000002970	ENSDARG00000003022	ENSDARG00000003153	ENSDARG00000003165	ENSDARG00000003429	ENSDARG00000003531	ENSDARG00000003544	ENSDARG00000003732	ENSDARG00000003803	ENSDARG00000003820	ENSDARG00000003938	ENSDARG00000003961	ENSDARG00000003965	ENSDARG00000003991	ENSDARG00000004111	ENSDARG00000004161	ENSDARG00000004724	ENSDARG00000004735	ENSDARG00000004757	ENSDARG00000004785	ENSDARG00000004937	ENSDARG00000005218	ENSDARG00000005453	ENSDARG00000005629	ENSDARG00000005774	ENSDARG00000006266	ENSDARG00000006288
nucleus	GO:0043226	5.607888836467818e-169	organelle	CC	766	ENSDARG00000105261	ENSDARG00000098700	ENSDARG00000000151	ENSDARG00000000476	ENSDARG00000000567	ENSDARG00000000729	ENSDARG00000001303	ENSDARG00000001558	ENSDARG00000001656	ENSDARG00000002006	ENSDARG00000002077	ENSDARG00000002131	ENSDARG00000002220	ENSDARG00000002304	ENSDARG00000002549	ENSDARG00000002707	ENSDARG00000002795	ENSDARG00000002970	ENSDARG00000003022	ENSDARG00000003153	ENSDARG00000003165	ENSDARG00000003429	ENSDARG00000003531	ENSDARG00000003544	ENSDARG00000003732	ENSDARG00000003803	ENSDARG00000003820	ENSDARG00000003938	ENSDARG00000003961	ENSDARG00000003965	ENSDARG00000003991	ENSDARG00000004111	ENSDARG00000004161	ENSDARG00000004724	ENSDARG00000004735	ENSDARG00000004757	ENSDARG00000004785	ENSDARG00000004937	ENSDARG00000005218	ENSDARG00000005453	ENSDARG00000005629	ENSDARG00000005774	ENSDARG00000006266	ENSDARG00000006288
nucleus	GO:0005622	3.174294629423757e-131	intracellular anatomical structure	CC	778	ENSDARG00000105261	ENSDARG00000098700	ENSDARG00000000151	ENSDARG00000000476	ENSDARG00000000567	ENSDARG00000000729	ENSDARG00000001303	ENSDARG00000001558	ENSDARG00000001656	ENSDARG00000002006	ENSDARG00000002077	ENSDARG00000002131	ENSDARG00000002220	ENSDARG00000002304	ENSDARG00000002549	ENSDARG00000002707	ENSDARG00000002795	ENSDARG00000002970	ENSDARG00000003022	ENSDARG00000003153	ENSDARG00000003165	ENSDARG00000003429	ENSDARG00000003531	ENSDARG00000003544	ENSDARG00000003732	ENSDARG00000003803	ENSDARG00000003820	ENSDARG00000003938	ENSDARG00000003961	ENSDARG00000003965	ENSDARG00000003991	ENSDARG00000004111	ENSDARG00000004161	ENSDARG00000004724	ENSDARG00000004735	ENSDARG00000004757	ENSDARG00000004785	ENSDARG00000004937	ENSDARG00000005218	ENSDARG00000005453	ENSDARG00000005629	ENSDARG00000005774	ENSDARG00000006266	ENSDARG00000006288
nucleus	GO:0110165	0.00000980596490415541	cellular anatomical entity	CC	791	ENSDARG00000001437	ENSDARG00000007412	ENSDARG00000102318	ENSDARG00000063905	ENSDARG00000105261	ENSDARG00000098700	ENSDARG00000000151	ENSDARG00000000476	ENSDARG00000000567	ENSDARG00000000729	ENSDARG00000001303	ENSDARG00000001558	ENSDARG00000001656	ENSDARG00000002006	ENSDARG00000002077	ENSDARG00000002131	ENSDARG00000002220	ENSDARG00000002304	ENSDARG00000002549	ENSDARG00000002707	ENSDARG00000002795	ENSDARG00000002970	ENSDARG00000003022	ENSDARG00000003153	ENSDARG00000003165	ENSDARG00000003429	ENSDARG00000003531	ENSDARG00000003544	ENSDARG00000003732	ENSDARG00000003803	ENSDARG00000003820	ENSDARG00000003938	ENSDARG00000003961	ENSDARG00000003965	ENSDARG00000003991	ENSDARG00000004111	ENSDARG00000004161	ENSDARG00000004724	ENSDARG00000004735	ENSDARG00000004757	ENSDARG00000004785	ENSDARG00000004937	ENSDARG00000005218	ENSDARG00000005453
nucleus	KEGG:04218	1.0577459722601735e-7	Cellular senescence	KEGG	24	ENSDARG00000102318	ENSDARG00000105261	ENSDARG00000006389	ENSDARG00000010207	ENSDARG00000013576	ENSDARG00000015208	ENSDARG00000016725	ENSDARG00000023058	ENSDARG00000027744	ENSDARG00000040559	ENSDARG00000042904	ENSDARG00000043581	ENSDARG00000044153	ENSDARG00000051748	ENSDARG00000056623	ENSDARG00000061549	ENSDARG00000070408	ENSDARG00000070573	ENSDARG00000071566	ENSDARG00000099226	ENSDARG00000099555	ENSDARG00000101637	ENSDARG00000102012	ENSDARG00000103125
nucleus	KEGG:04068	0.000003855406779210661	FoxO signaling pathway	KEGG	20	ENSDARG00000102318	ENSDARG00000010207	ENSDARG00000013576	ENSDARG00000016725	ENSDARG00000022712	ENSDARG00000023058	ENSDARG00000027744	ENSDARG00000042904	ENSDARG00000043581	ENSDARG00000051748	ENSDARG00000054271	ENSDARG00000056623	ENSDARG00000061549	ENSDARG00000069295	ENSDARG00000070408	ENSDARG00000070573	ENSDARG00000070769	ENSDARG00000090752	ENSDARG00000099555	ENSDARG00000101637
nucleus	KEGG:05168	0.009705774993360578	Herpes simplex virus 1 infection	KEGG	14	ENSDARG00000102318	ENSDARG00000105261	ENSDARG00000098700	ENSDARG00000000729	ENSDARG00000006266	ENSDARG00000044153	ENSDARG00000055076	ENSDARG00000059360	ENSDARG00000071566	ENSDARG00000076182	ENSDARG00000086017	ENSDARG00000099226	ENSDARG00000102012	ENSDARG00000103125
nucleus	REAC:R-DRE-597592	0.0001702745381900439	Post-translational protein modification	REAC	67	ENSDARG00000102318	ENSDARG00000000729	ENSDARG00000001303	ENSDARG00000003732	ENSDARG00000003938	ENSDARG00000004280	ENSDARG00000004785	ENSDARG00000004937	ENSDARG00000006389	ENSDARG00000007196	ENSDARG00000010207	ENSDARG00000010312	ENSDARG00000010381	ENSDARG00000010792	ENSDARG00000013379	ENSDARG00000014770	ENSDARG00000015628	ENSDARG00000021163	ENSDARG00000023362	ENSDARG00000025032	ENSDARG00000027777	ENSDARG00000028198	ENSDARG00000029766	ENSDARG00000031768	ENSDARG00000032369	ENSDARG00000032725	ENSDARG00000034195	ENSDARG00000035559	ENSDARG00000035676	ENSDARG00000035966	ENSDARG00000038030	ENSDARG00000038067	ENSDARG00000039116	ENSDARG00000040407	ENSDARG00000041435	ENSDARG00000042518	ENSDARG00000043339	ENSDARG00000044550	ENSDARG00000044619	ENSDARG00000054222	ENSDARG00000054323	ENSDARG00000054355	ENSDARG00000054696	ENSDARG00000055493
nucleus	REAC:R-DRE-9020702	0.006174231500856121	Interleukin-1 signaling	REAC	11	ENSDARG00000105261	ENSDARG00000098700	ENSDARG00000001303	ENSDARG00000015628	ENSDARG00000032725	ENSDARG00000038030	ENSDARG00000041435	ENSDARG00000041875	ENSDARG00000053131	ENSDARG00000054696	ENSDARG00000101295
nucleus	REAC:R-DRE-1059683	0.006723314638466043	Interleukin-6 signaling	REAC	3	ENSDARG00000102318	ENSDARG00000006266	ENSDARG00000022712
nucleus	REAC:R-DRE-446652	0.008233400062015698	Interleukin-1 family signaling	REAC	13	ENSDARG00000105261	ENSDARG00000098700	ENSDARG00000001303	ENSDARG00000010207	ENSDARG00000015628	ENSDARG00000022712	ENSDARG00000032725	ENSDARG00000038030	ENSDARG00000041435	ENSDARG00000041875	ENSDARG00000053131	ENSDARG00000054696	ENSDARG00000101295
nucleus	REAC:R-DRE-9008059	0.010334633919896854	Interleukin-37 signaling	REAC	3	ENSDARG00000098700	ENSDARG00000010207	ENSDARG00000022712
nucleus	REAC:R-DRE-5607764	0.011777094078119213	CLEC7A (Dectin-1) signaling	REAC	10	ENSDARG00000105261	ENSDARG00000098700	ENSDARG00000001303	ENSDARG00000015628	ENSDARG00000032725	ENSDARG00000041435	ENSDARG00000041875	ENSDARG00000054696	ENSDARG00000086173	ENSDARG00000101295
nucleus	REAC:R-DRE-449147	0.011865820877443067	Signaling by Interleukins	REAC	20	ENSDARG00000102318	ENSDARG00000105261	ENSDARG00000098700	ENSDARG00000001303	ENSDARG00000006266	ENSDARG00000010207	ENSDARG00000015628	ENSDARG00000022712	ENSDARG00000027552	ENSDARG00000031647	ENSDARG00000032725	ENSDARG00000038030	ENSDARG00000041435	ENSDARG00000041875	ENSDARG00000044688	ENSDARG00000053131	ENSDARG00000054696	ENSDARG00000055588	ENSDARG00000070573	ENSDARG00000101295
nucleus	REAC:R-DRE-1169091	0.013783499597186204	Activation of NF-kappaB in B cells	REAC	8	ENSDARG00000105261	ENSDARG00000001303	ENSDARG00000015628	ENSDARG00000032725	ENSDARG00000041435	ENSDARG00000054696	ENSDARG00000055276	ENSDARG00000101295
nucleus	REAC:R-DRE-1168372	0.016327791820998534	Downstream signaling events of B Cell Receptor (BCR)	REAC	8	ENSDARG00000105261	ENSDARG00000001303	ENSDARG00000015628	ENSDARG00000032725	ENSDARG00000041435	ENSDARG00000054696	ENSDARG00000055276	ENSDARG00000101295
nucleus	REAC:R-DRE-1834949	0.02072668222895975	Cytosolic sensors of pathogen-associated DNA	REAC	5	ENSDARG00000105261	ENSDARG00000032725	ENSDARG00000041435	ENSDARG00000055588	ENSDARG00000104148
nucleus	REAC:R-DRE-6783589	0.024483359747631356	Interleukin-6 family signaling	REAC	3	ENSDARG00000102318	ENSDARG00000006266	ENSDARG00000022712
nucleus	REAC:R-DRE-202403	0.02959678811239998	TCR signaling	REAC	9	ENSDARG00000105261	ENSDARG00000001303	ENSDARG00000006308	ENSDARG00000015628	ENSDARG00000032725	ENSDARG00000041435	ENSDARG00000041875	ENSDARG00000054696	ENSDARG00000101295
nucleus	REAC:R-DRE-5621575	0.030858280223945832	CD209 (DC-SIGN) signaling	REAC	3	ENSDARG00000105261	ENSDARG00000086173	ENSDARG00000104148
nucleus	REAC:R-DRE-202424	0.03207212619928077	Downstream TCR signaling	REAC	8	ENSDARG00000105261	ENSDARG00000001303	ENSDARG00000015628	ENSDARG00000032725	ENSDARG00000041435	ENSDARG00000041875	ENSDARG00000054696	ENSDARG00000101295
nucleus	REAC:R-DRE-448424	0.039796172630443806	Interleukin-17 signaling	REAC	7	ENSDARG00000105261	ENSDARG00000027552	ENSDARG00000032725	ENSDARG00000041435	ENSDARG00000041875	ENSDARG00000044688	ENSDARG00000070573
nucleus	REAC:R-DRE-450294	0.039796172630443806	MAP kinase activation	REAC	7	ENSDARG00000105261	ENSDARG00000027552	ENSDARG00000032725	ENSDARG00000041435	ENSDARG00000041875	ENSDARG00000044688	ENSDARG00000070573
nucleus	REAC:R-DRE-209560	0.043169691736846795	NF-kB is activated and signals survival	REAC	3	ENSDARG00000105261	ENSDARG00000032725	ENSDARG00000041435
nucleus	REAC:R-DRE-5621481	0.04520651808004214	C-type lectin receptors (CLRs)	REAC	11	ENSDARG00000105261	ENSDARG00000098700	ENSDARG00000001303	ENSDARG00000015628	ENSDARG00000032725	ENSDARG00000041435	ENSDARG00000041875	ENSDARG00000054696	ENSDARG00000086173	ENSDARG00000101295	ENSDARG00000104148
nucleus	REAC:R-DRE-193639	0.04889635119464611	p75NTR signals via NF-kB	REAC	3	ENSDARG00000105261	ENSDARG00000032725	ENSDARG00000041435
nucleus	HP:0012252	0.003633438021291829	Abnormal respiratory system morphology	HP	99	ENSDARG00000105261	ENSDARG00000098700	ENSDARG00000001303	ENSDARG00000002707	ENSDARG00000003022	ENSDARG00000003544	ENSDARG00000003732	ENSDARG00000004074	ENSDARG00000005915	ENSDARG00000006266	ENSDARG00000006389	ENSDARG00000006392	ENSDARG00000007885	ENSDARG00000010207	ENSDARG00000012539	ENSDARG00000014181	ENSDARG00000014274	ENSDARG00000015902	ENSDARG00000016143	ENSDARG00000016730	ENSDARG00000018004	ENSDARG00000020884	ENSDARG00000022712	ENSDARG00000023362	ENSDARG00000023950	ENSDARG00000025641	ENSDARG00000026225	ENSDARG00000026634	ENSDARG00000027552	ENSDARG00000030110	ENSDARG00000030871	ENSDARG00000030905	ENSDARG00000031100	ENSDARG00000031420	ENSDARG00000033443	ENSDARG00000033971	ENSDARG00000035559	ENSDARG00000036096	ENSDARG00000036675	ENSDARG00000037291	ENSDARG00000037570	ENSDARG00000037833	ENSDARG00000040261	ENSDARG00000040926
nucleus	HP:0000175	0.005911934684116432	Cleft palate	HP	52	ENSDARG00000098700	ENSDARG00000002707	ENSDARG00000003411	ENSDARG00000005453	ENSDARG00000005774	ENSDARG00000006288	ENSDARG00000007885	ENSDARG00000009942	ENSDARG00000010207	ENSDARG00000010270	ENSDARG00000015240	ENSDARG00000020482	ENSDARG00000020573	ENSDARG00000020884	ENSDARG00000022712	ENSDARG00000025641	ENSDARG00000026225	ENSDARG00000026473	ENSDARG00000027552	ENSDARG00000030110	ENSDARG00000030871	ENSDARG00000033971	ENSDARG00000036096	ENSDARG00000036190	ENSDARG00000036194	ENSDARG00000037570	ENSDARG00000039563	ENSDARG00000040261	ENSDARG00000042652	ENSDARG00000043542	ENSDARG00000044153	ENSDARG00000044485	ENSDARG00000053569	ENSDARG00000055429	ENSDARG00000059279	ENSDARG00000059337	ENSDARG00000060729	ENSDARG00000061759	ENSDARG00000062892	ENSDARG00000067563	ENSDARG00000068401	ENSDARG00000068761	ENSDARG00000070913	ENSDARG00000071560
nucleus	HP:0100737	0.0059348428145182255	Abnormal hard palate morphology	HP	52	ENSDARG00000098700	ENSDARG00000002707	ENSDARG00000003411	ENSDARG00000005453	ENSDARG00000005774	ENSDARG00000006288	ENSDARG00000007885	ENSDARG00000009942	ENSDARG00000010207	ENSDARG00000010270	ENSDARG00000015240	ENSDARG00000020482	ENSDARG00000020573	ENSDARG00000020884	ENSDARG00000022712	ENSDARG00000025641	ENSDARG00000026225	ENSDARG00000026473	ENSDARG00000027552	ENSDARG00000030110	ENSDARG00000030871	ENSDARG00000033971	ENSDARG00000036096	ENSDARG00000036190	ENSDARG00000036194	ENSDARG00000037570	ENSDARG00000039563	ENSDARG00000040261	ENSDARG00000042652	ENSDARG00000043542	ENSDARG00000044153	ENSDARG00000044485	ENSDARG00000053569	ENSDARG00000055429	ENSDARG00000059279	ENSDARG00000059337	ENSDARG00000060729	ENSDARG00000061759	ENSDARG00000062892	ENSDARG00000067563	ENSDARG00000068401	ENSDARG00000068761	ENSDARG00000070913	ENSDARG00000071560
nucleus	HP:0008056	0.00977474754220805	Aplasia/Hypoplasia affecting the eye	HP	42	ENSDARG00000001437	ENSDARG00000007412	ENSDARG00000003022	ENSDARG00000003411	ENSDARG00000003732	ENSDARG00000003803	ENSDARG00000004735	ENSDARG00000006408	ENSDARG00000007885	ENSDARG00000009418	ENSDARG00000014274	ENSDARG00000015266	ENSDARG00000017168	ENSDARG00000020884	ENSDARG00000025641	ENSDARG00000026225	ENSDARG00000029296	ENSDARG00000029764	ENSDARG00000031420	ENSDARG00000036043	ENSDARG00000037570	ENSDARG00000037833	ENSDARG00000042291	ENSDARG00000042652	ENSDARG00000043542	ENSDARG00000044153	ENSDARG00000044485	ENSDARG00000052695	ENSDARG00000053569	ENSDARG00000059279	ENSDARG00000068401	ENSDARG00000070617	ENSDARG00000070769	ENSDARG00000070913	ENSDARG00000074319	ENSDARG00000075891	ENSDARG00000078416	ENSDARG00000079015	ENSDARG00000087752	ENSDARG00000091481	ENSDARG00000103379	ENSDARG00000110357
nucleus	HP:0000820	0.01226329140940256	Abnormality of the thyroid gland	HP	43	ENSDARG00000063905	ENSDARG00000000151	ENSDARG00000000476	ENSDARG00000003022	ENSDARG00000003411	ENSDARG00000003803	ENSDARG00000006266	ENSDARG00000014181	ENSDARG00000014274	ENSDARG00000018004	ENSDARG00000020884	ENSDARG00000021163	ENSDARG00000022712	ENSDARG00000025641	ENSDARG00000026473	ENSDARG00000029296	ENSDARG00000033443	ENSDARG00000035559	ENSDARG00000037291	ENSDARG00000037570	ENSDARG00000042652	ENSDARG00000044619	ENSDARG00000045680	ENSDARG00000053569	ENSDARG00000054271	ENSDARG00000055429	ENSDARG00000055588	ENSDARG00000056623	ENSDARG00000056784	ENSDARG00000057513	ENSDARG00000057741	ENSDARG00000059337	ENSDARG00000061759	ENSDARG00000062892	ENSDARG00000067563	ENSDARG00000074319	ENSDARG00000074634	ENSDARG00000074909	ENSDARG00000075891	ENSDARG00000076182	ENSDARG00000077987	ENSDARG00000101891	ENSDARG00000103125
nucleus	HP:0000078	0.01226329140940256	Abnormality of the genital system	HP	111	ENSDARG00000063905	ENSDARG00000000476	ENSDARG00000001303	ENSDARG00000002707	ENSDARG00000003022	ENSDARG00000003411	ENSDARG00000003544	ENSDARG00000003803	ENSDARG00000004023	ENSDARG00000004111	ENSDARG00000005774	ENSDARG00000007349	ENSDARG00000007885	ENSDARG00000009942	ENSDARG00000010207	ENSDARG00000010270	ENSDARG00000010625	ENSDARG00000014274	ENSDARG00000015240	ENSDARG00000015266	ENSDARG00000015902	ENSDARG00000018004	ENSDARG00000019961	ENSDARG00000020046	ENSDARG00000020482	ENSDARG00000020573	ENSDARG00000020884	ENSDARG00000022712	ENSDARG00000023362	ENSDARG00000025032	ENSDARG00000025641	ENSDARG00000026225	ENSDARG00000026634	ENSDARG00000027552	ENSDARG00000027777	ENSDARG00000029296	ENSDARG00000030110	ENSDARG00000030871	ENSDARG00000030905	ENSDARG00000031420	ENSDARG00000031768	ENSDARG00000033443	ENSDARG00000033971	ENSDARG00000034181
nucleus	HP:0000202	0.012783441669207505	Oral cleft	HP	53	ENSDARG00000098700	ENSDARG00000002707	ENSDARG00000003411	ENSDARG00000005453	ENSDARG00000005774	ENSDARG00000006288	ENSDARG00000007885	ENSDARG00000009942	ENSDARG00000010207	ENSDARG00000010270	ENSDARG00000015240	ENSDARG00000020482	ENSDARG00000020573	ENSDARG00000020884	ENSDARG00000022712	ENSDARG00000025641	ENSDARG00000026225	ENSDARG00000026473	ENSDARG00000027552	ENSDARG00000030110	ENSDARG00000030871	ENSDARG00000033971	ENSDARG00000036096	ENSDARG00000036190	ENSDARG00000036194	ENSDARG00000037570	ENSDARG00000039563	ENSDARG00000040261	ENSDARG00000042652	ENSDARG00000043542	ENSDARG00000044153	ENSDARG00000044485	ENSDARG00000053569	ENSDARG00000053829	ENSDARG00000055429	ENSDARG00000059279	ENSDARG00000059337	ENSDARG00000060729	ENSDARG00000061759	ENSDARG00000062892	ENSDARG00000067563	ENSDARG00000068401	ENSDARG00000068761	ENSDARG00000070913
nucleus	HP:0002088	0.01338287204624562	Abnormal lung morphology	HP	84	ENSDARG00000105261	ENSDARG00000098700	ENSDARG00000001303	ENSDARG00000002707	ENSDARG00000003022	ENSDARG00000003732	ENSDARG00000004074	ENSDARG00000005915	ENSDARG00000006266	ENSDARG00000006389	ENSDARG00000006392	ENSDARG00000010207	ENSDARG00000012539	ENSDARG00000014274	ENSDARG00000015902	ENSDARG00000016143	ENSDARG00000016730	ENSDARG00000018004	ENSDARG00000020884	ENSDARG00000022712	ENSDARG00000023362	ENSDARG00000023950	ENSDARG00000025641	ENSDARG00000026225	ENSDARG00000026634	ENSDARG00000027552	ENSDARG00000030110	ENSDARG00000030871	ENSDARG00000030905	ENSDARG00000031100	ENSDARG00000031420	ENSDARG00000033443	ENSDARG00000035559	ENSDARG00000036096	ENSDARG00000037291	ENSDARG00000037833	ENSDARG00000040261	ENSDARG00000040926	ENSDARG00000042652	ENSDARG00000042824	ENSDARG00000044153	ENSDARG00000044619	ENSDARG00000052705	ENSDARG00000054632
nucleus	HP:0002019	0.014745664768859645	Constipation	HP	38	ENSDARG00000063905	ENSDARG00000000151	ENSDARG00000000476	ENSDARG00000001303	ENSDARG00000003022	ENSDARG00000003411	ENSDARG00000003732	ENSDARG00000003803	ENSDARG00000014274	ENSDARG00000015240	ENSDARG00000015902	ENSDARG00000016763	ENSDARG00000017007	ENSDARG00000018004	ENSDARG00000020884	ENSDARG00000025641	ENSDARG00000031768	ENSDARG00000037291	ENSDARG00000037833	ENSDARG00000042652	ENSDARG00000044153	ENSDARG00000044532	ENSDARG00000044619	ENSDARG00000053569	ENSDARG00000054271	ENSDARG00000054632	ENSDARG00000055737	ENSDARG00000059337	ENSDARG00000062892	ENSDARG00000070769	ENSDARG00000070913	ENSDARG00000074293	ENSDARG00000074319	ENSDARG00000074502	ENSDARG00000075891	ENSDARG00000078348	ENSDARG00000078416	ENSDARG00000104609
nucleus	HP:0011793	0.014745664768859645	Neoplasm by anatomical site	HP	70	ENSDARG00000105261	ENSDARG00000098700	ENSDARG00000000476	ENSDARG00000000729	ENSDARG00000003732	ENSDARG00000004111	ENSDARG00000005915	ENSDARG00000006266	ENSDARG00000007885	ENSDARG00000008697	ENSDARG00000014181	ENSDARG00000015902	ENSDARG00000016143	ENSDARG00000020884	ENSDARG00000022712	ENSDARG00000023362	ENSDARG00000025641	ENSDARG00000026225	ENSDARG00000026473	ENSDARG00000031100	ENSDARG00000031420	ENSDARG00000033443	ENSDARG00000034504	ENSDARG00000035559	ENSDARG00000036074	ENSDARG00000037261	ENSDARG00000037291	ENSDARG00000037570	ENSDARG00000037833	ENSDARG00000038386	ENSDARG00000040853	ENSDARG00000042041	ENSDARG00000043275	ENSDARG00000044153	ENSDARG00000044155	ENSDARG00000044619	ENSDARG00000045680	ENSDARG00000054271	ENSDARG00000054632	ENSDARG00000055429	ENSDARG00000056623	ENSDARG00000057513	ENSDARG00000059279	ENSDARG00000059327
nucleus	HP:0010938	0.014745664768859645	Abnormality of the external nose	HP	69	ENSDARG00000001437	ENSDARG00000007412	ENSDARG00000002707	ENSDARG00000003411	ENSDARG00000003732	ENSDARG00000005774	ENSDARG00000009418	ENSDARG00000010381	ENSDARG00000010625	ENSDARG00000015240	ENSDARG00000016763	ENSDARG00000017168	ENSDARG00000019961	ENSDARG00000020046	ENSDARG00000020573	ENSDARG00000020884	ENSDARG00000023950	ENSDARG00000025641	ENSDARG00000026225	ENSDARG00000026634	ENSDARG00000027552	ENSDARG00000029296	ENSDARG00000029764	ENSDARG00000036043	ENSDARG00000036190	ENSDARG00000037291	ENSDARG00000037833	ENSDARG00000040261	ENSDARG00000040853	ENSDARG00000042652	ENSDARG00000043542	ENSDARG00000044153	ENSDARG00000044485	ENSDARG00000045904	ENSDARG00000052695	ENSDARG00000053569	ENSDARG00000054632	ENSDARG00000055429	ENSDARG00000055493	ENSDARG00000055588	ENSDARG00000056623	ENSDARG00000057093	ENSDARG00000058004	ENSDARG00000059279
nucleus	HP:0000006	0.014745664768859645	Autosomal dominant inheritance	HP	129	ENSDARG00000001437	ENSDARG00000007412	ENSDARG00000105261	ENSDARG00000098700	ENSDARG00000000151	ENSDARG00000000476	ENSDARG00000003429	ENSDARG00000003732	ENSDARG00000004074	ENSDARG00000004111	ENSDARG00000004735	ENSDARG00000005453	ENSDARG00000005915	ENSDARG00000006266	ENSDARG00000007009	ENSDARG00000008697	ENSDARG00000009418	ENSDARG00000010207	ENSDARG00000010381	ENSDARG00000012539	ENSDARG00000015266	ENSDARG00000015610	ENSDARG00000016763	ENSDARG00000017007	ENSDARG00000017168	ENSDARG00000018004	ENSDARG00000020884	ENSDARG00000021163	ENSDARG00000022712	ENSDARG00000023362	ENSDARG00000025032	ENSDARG00000025641	ENSDARG00000026225	ENSDARG00000026473	ENSDARG00000026634	ENSDARG00000027552	ENSDARG00000027777	ENSDARG00000029764	ENSDARG00000030871	ENSDARG00000030905	ENSDARG00000031100	ENSDARG00000031420	ENSDARG00000031768	ENSDARG00000032296
nucleus	HP:0002664	0.016615847118490082	Neoplasm	HP	71	ENSDARG00000105261	ENSDARG00000098700	ENSDARG00000000476	ENSDARG00000000729	ENSDARG00000003732	ENSDARG00000004111	ENSDARG00000005915	ENSDARG00000006266	ENSDARG00000007885	ENSDARG00000008697	ENSDARG00000014181	ENSDARG00000015902	ENSDARG00000016143	ENSDARG00000020884	ENSDARG00000022712	ENSDARG00000023362	ENSDARG00000025641	ENSDARG00000026225	ENSDARG00000026473	ENSDARG00000027552	ENSDARG00000031100	ENSDARG00000031420	ENSDARG00000033443	ENSDARG00000034504	ENSDARG00000035559	ENSDARG00000036074	ENSDARG00000037261	ENSDARG00000037291	ENSDARG00000037570	ENSDARG00000037833	ENSDARG00000038386	ENSDARG00000040853	ENSDARG00000042041	ENSDARG00000043275	ENSDARG00000044153	ENSDARG00000044155	ENSDARG00000044619	ENSDARG00000045680	ENSDARG00000054271	ENSDARG00000054632	ENSDARG00000055429	ENSDARG00000056623	ENSDARG00000057513	ENSDARG00000059279
nucleus	HP:0001574	0.02128607442219636	Abnormality of the integument	HP	154	ENSDARG00000001437	ENSDARG00000007412	ENSDARG00000063905	ENSDARG00000105261	ENSDARG00000098700	ENSDARG00000000151	ENSDARG00000000476	ENSDARG00000000729	ENSDARG00000001303	ENSDARG00000003022	ENSDARG00000003411	ENSDARG00000003544	ENSDARG00000003732	ENSDARG00000003803	ENSDARG00000003991	ENSDARG00000004111	ENSDARG00000004735	ENSDARG00000005453	ENSDARG00000005774	ENSDARG00000005915	ENSDARG00000006266	ENSDARG00000006288	ENSDARG00000006389	ENSDARG00000007009	ENSDARG00000007885	ENSDARG00000008697	ENSDARG00000009418	ENSDARG00000010207	ENSDARG00000010270	ENSDARG00000010381	ENSDARG00000012539	ENSDARG00000014274	ENSDARG00000014943	ENSDARG00000015240	ENSDARG00000015266	ENSDARG00000016143	ENSDARG00000016730	ENSDARG00000016763	ENSDARG00000018004	ENSDARG00000019961	ENSDARG00000020046	ENSDARG00000020482	ENSDARG00000020573	ENSDARG00000020884
nucleus	HP:0031816	0.023544345676722873	Abnormal oral morphology	HP	130	ENSDARG00000001437	ENSDARG00000007412	ENSDARG00000098700	ENSDARG00000000151	ENSDARG00000001303	ENSDARG00000002707	ENSDARG00000003022	ENSDARG00000003411	ENSDARG00000003544	ENSDARG00000003803	ENSDARG00000004735	ENSDARG00000005453	ENSDARG00000005774	ENSDARG00000005915	ENSDARG00000006288	ENSDARG00000006389	ENSDARG00000006392	ENSDARG00000006408	ENSDARG00000007885	ENSDARG00000009418	ENSDARG00000009942	ENSDARG00000010207	ENSDARG00000010270	ENSDARG00000010381	ENSDARG00000010625	ENSDARG00000014274	ENSDARG00000014941	ENSDARG00000014943	ENSDARG00000015240	ENSDARG00000016763	ENSDARG00000018004	ENSDARG00000020482	ENSDARG00000020573	ENSDARG00000020884	ENSDARG00000022712	ENSDARG00000023950	ENSDARG00000025641	ENSDARG00000026225	ENSDARG00000026473	ENSDARG00000026634	ENSDARG00000027552	ENSDARG00000027777	ENSDARG00000029296	ENSDARG00000029764
nucleus	HP:0000163	0.023544345676722873	Abnormal oral cavity morphology	HP	130	ENSDARG00000001437	ENSDARG00000007412	ENSDARG00000098700	ENSDARG00000000151	ENSDARG00000001303	ENSDARG00000002707	ENSDARG00000003022	ENSDARG00000003411	ENSDARG00000003544	ENSDARG00000003803	ENSDARG00000004735	ENSDARG00000005453	ENSDARG00000005774	ENSDARG00000005915	ENSDARG00000006288	ENSDARG00000006389	ENSDARG00000006392	ENSDARG00000006408	ENSDARG00000007885	ENSDARG00000009418	ENSDARG00000009942	ENSDARG00000010207	ENSDARG00000010270	ENSDARG00000010381	ENSDARG00000010625	ENSDARG00000014274	ENSDARG00000014941	ENSDARG00000014943	ENSDARG00000015240	ENSDARG00000016763	ENSDARG00000018004	ENSDARG00000020482	ENSDARG00000020573	ENSDARG00000020884	ENSDARG00000022712	ENSDARG00000023950	ENSDARG00000025641	ENSDARG00000026225	ENSDARG00000026473	ENSDARG00000026634	ENSDARG00000027552	ENSDARG00000027777	ENSDARG00000029296	ENSDARG00000029764
nucleus	HP:0002719	0.02484569877945753	Recurrent infections	HP	67	ENSDARG00000001437	ENSDARG00000007412	ENSDARG00000105261	ENSDARG00000001303	ENSDARG00000003022	ENSDARG00000004023	ENSDARG00000004074	ENSDARG00000005915	ENSDARG00000006266	ENSDARG00000006392	ENSDARG00000007885	ENSDARG00000010381	ENSDARG00000014274	ENSDARG00000016143	ENSDARG00000016730	ENSDARG00000018004	ENSDARG00000022712	ENSDARG00000023950	ENSDARG00000026225	ENSDARG00000026634	ENSDARG00000027552	ENSDARG00000030871	ENSDARG00000030905	ENSDARG00000031100	ENSDARG00000032296	ENSDARG00000037291	ENSDARG00000040261	ENSDARG00000040926	ENSDARG00000042824	ENSDARG00000044619	ENSDARG00000045680	ENSDARG00000052705	ENSDARG00000054632	ENSDARG00000054696	ENSDARG00000055374	ENSDARG00000055429	ENSDARG00000055588	ENSDARG00000056623	ENSDARG00000056784	ENSDARG00000057513	ENSDARG00000059327	ENSDARG00000061504	ENSDARG00000061759	ENSDARG00000068157
nucleus	HP:0002250	0.02618665658792325	Abnormal large intestine morphology	HP	27	ENSDARG00000098700	ENSDARG00000000476	ENSDARG00000003022	ENSDARG00000004074	ENSDARG00000006266	ENSDARG00000014274	ENSDARG00000016143	ENSDARG00000016730	ENSDARG00000027777	ENSDARG00000031100	ENSDARG00000033443	ENSDARG00000035559	ENSDARG00000037570	ENSDARG00000044485	ENSDARG00000055655	ENSDARG00000056623	ENSDARG00000059279	ENSDARG00000062892	ENSDARG00000074319	ENSDARG00000074634	ENSDARG00000075891	ENSDARG00000076182	ENSDARG00000076891	ENSDARG00000077089	ENSDARG00000079015	ENSDARG00000092134	ENSDARG00000101637
nucleus	HP:0011947	0.02618665658792325	Respiratory tract infection	HP	55	ENSDARG00000105261	ENSDARG00000001303	ENSDARG00000003022	ENSDARG00000004074	ENSDARG00000005915	ENSDARG00000006266	ENSDARG00000006392	ENSDARG00000014274	ENSDARG00000016143	ENSDARG00000016730	ENSDARG00000018004	ENSDARG00000020884	ENSDARG00000022712	ENSDARG00000023950	ENSDARG00000025641	ENSDARG00000026225	ENSDARG00000026634	ENSDARG00000027552	ENSDARG00000030110	ENSDARG00000030871	ENSDARG00000030905	ENSDARG00000031100	ENSDARG00000031420	ENSDARG00000037291	ENSDARG00000040261	ENSDARG00000040926	ENSDARG00000042824	ENSDARG00000044619	ENSDARG00000052705	ENSDARG00000054632	ENSDARG00000055429	ENSDARG00000057513	ENSDARG00000059327	ENSDARG00000059337	ENSDARG00000061504	ENSDARG00000061759	ENSDARG00000068157	ENSDARG00000068761	ENSDARG00000074293	ENSDARG00000076182	ENSDARG00000076891	ENSDARG00000076928	ENSDARG00000077089	ENSDARG00000077620
nucleus	HP:0002242	0.02790194287542254	Abnormal intestine morphology	HP	62	ENSDARG00000063905	ENSDARG00000098700	ENSDARG00000000476	ENSDARG00000003022	ENSDARG00000003732	ENSDARG00000004023	ENSDARG00000004074	ENSDARG00000004735	ENSDARG00000005915	ENSDARG00000006266	ENSDARG00000007885	ENSDARG00000014274	ENSDARG00000016143	ENSDARG00000016730	ENSDARG00000020884	ENSDARG00000022712	ENSDARG00000025641	ENSDARG00000026225	ENSDARG00000026473	ENSDARG00000027777	ENSDARG00000030110	ENSDARG00000031100	ENSDARG00000031420	ENSDARG00000033443	ENSDARG00000035559	ENSDARG00000037570	ENSDARG00000037833	ENSDARG00000038386	ENSDARG00000042652	ENSDARG00000043542	ENSDARG00000044485	ENSDARG00000045680	ENSDARG00000052705	ENSDARG00000054271	ENSDARG00000054632	ENSDARG00000055588	ENSDARG00000055655	ENSDARG00000056623	ENSDARG00000056784	ENSDARG00000059279	ENSDARG00000059337	ENSDARG00000061759	ENSDARG00000062892	ENSDARG00000069278
nucleus	HP:0032101	0.02790194287542254	Unusual infection	HP	69	ENSDARG00000001437	ENSDARG00000007412	ENSDARG00000105261	ENSDARG00000001303	ENSDARG00000003022	ENSDARG00000004023	ENSDARG00000004074	ENSDARG00000005915	ENSDARG00000006266	ENSDARG00000006392	ENSDARG00000007885	ENSDARG00000010381	ENSDARG00000014274	ENSDARG00000016143	ENSDARG00000016730	ENSDARG00000018004	ENSDARG00000022712	ENSDARG00000023950	ENSDARG00000026225	ENSDARG00000026634	ENSDARG00000027552	ENSDARG00000030871	ENSDARG00000030905	ENSDARG00000031100	ENSDARG00000032296	ENSDARG00000037291	ENSDARG00000040261	ENSDARG00000040926	ENSDARG00000042824	ENSDARG00000044619	ENSDARG00000045680	ENSDARG00000052705	ENSDARG00000054632	ENSDARG00000054696	ENSDARG00000055374	ENSDARG00000055429	ENSDARG00000055588	ENSDARG00000055655	ENSDARG00000056623	ENSDARG00000056784	ENSDARG00000057513	ENSDARG00000059327	ENSDARG00000061504	ENSDARG00000061759
nucleus	HP:0002205	0.02790194287542254	Recurrent respiratory infections	HP	46	ENSDARG00000105261	ENSDARG00000001303	ENSDARG00000003022	ENSDARG00000004074	ENSDARG00000005915	ENSDARG00000006266	ENSDARG00000006392	ENSDARG00000014274	ENSDARG00000016143	ENSDARG00000016730	ENSDARG00000022712	ENSDARG00000023950	ENSDARG00000026225	ENSDARG00000026634	ENSDARG00000027552	ENSDARG00000030871	ENSDARG00000031100	ENSDARG00000037291	ENSDARG00000040261	ENSDARG00000040926	ENSDARG00000042824	ENSDARG00000044619	ENSDARG00000052705	ENSDARG00000054632	ENSDARG00000055429	ENSDARG00000057513	ENSDARG00000059327	ENSDARG00000061504	ENSDARG00000068157	ENSDARG00000068761	ENSDARG00000074293	ENSDARG00000076182	ENSDARG00000076891	ENSDARG00000076928	ENSDARG00000077089	ENSDARG00000077620	ENSDARG00000086173	ENSDARG00000090598	ENSDARG00000099542	ENSDARG00000099999	ENSDARG00000101891	ENSDARG00000102634	ENSDARG00000103125	ENSDARG00000103725
nucleus	HP:0025033	0.03662603275328837	Abnormality of digestive system morphology	HP	74	ENSDARG00000063905	ENSDARG00000105261	ENSDARG00000098700	ENSDARG00000000476	ENSDARG00000003022	ENSDARG00000003732	ENSDARG00000004023	ENSDARG00000004074	ENSDARG00000004735	ENSDARG00000005915	ENSDARG00000006266	ENSDARG00000007885	ENSDARG00000010207	ENSDARG00000014274	ENSDARG00000014941	ENSDARG00000016143	ENSDARG00000016730	ENSDARG00000020884	ENSDARG00000022712	ENSDARG00000025641	ENSDARG00000026225	ENSDARG00000026473	ENSDARG00000026634	ENSDARG00000027552	ENSDARG00000027777	ENSDARG00000030110	ENSDARG00000031100	ENSDARG00000031420	ENSDARG00000033443	ENSDARG00000035559	ENSDARG00000036096	ENSDARG00000037570	ENSDARG00000037833	ENSDARG00000038386	ENSDARG00000042652	ENSDARG00000043275	ENSDARG00000043542	ENSDARG00000044485	ENSDARG00000045680	ENSDARG00000052705	ENSDARG00000053569	ENSDARG00000054271	ENSDARG00000054632	ENSDARG00000055588
nucleus	HP:0012718	0.03662603275328837	Morphological abnormality of the gastrointestinal tract	HP	74	ENSDARG00000063905	ENSDARG00000105261	ENSDARG00000098700	ENSDARG00000000476	ENSDARG00000003022	ENSDARG00000003732	ENSDARG00000004023	ENSDARG00000004074	ENSDARG00000004735	ENSDARG00000005915	ENSDARG00000006266	ENSDARG00000007885	ENSDARG00000010207	ENSDARG00000014274	ENSDARG00000014941	ENSDARG00000016143	ENSDARG00000016730	ENSDARG00000020884	ENSDARG00000022712	ENSDARG00000025641	ENSDARG00000026225	ENSDARG00000026473	ENSDARG00000026634	ENSDARG00000027552	ENSDARG00000027777	ENSDARG00000030110	ENSDARG00000031100	ENSDARG00000031420	ENSDARG00000033443	ENSDARG00000035559	ENSDARG00000036096	ENSDARG00000037570	ENSDARG00000037833	ENSDARG00000038386	ENSDARG00000042652	ENSDARG00000043275	ENSDARG00000043542	ENSDARG00000044485	ENSDARG00000045680	ENSDARG00000052705	ENSDARG00000053569	ENSDARG00000054271	ENSDARG00000054632	ENSDARG00000055588
nucleus	HP:0000818	0.03662603275328837	Abnormality of the endocrine system	HP	92	ENSDARG00000063905	ENSDARG00000000151	ENSDARG00000000476	ENSDARG00000000729	ENSDARG00000001303	ENSDARG00000003022	ENSDARG00000003411	ENSDARG00000003803	ENSDARG00000004111	ENSDARG00000005774	ENSDARG00000006266	ENSDARG00000007349	ENSDARG00000007885	ENSDARG00000008697	ENSDARG00000010270	ENSDARG00000010312	ENSDARG00000014181	ENSDARG00000014274	ENSDARG00000015240	ENSDARG00000015266	ENSDARG00000015902	ENSDARG00000018004	ENSDARG00000019961	ENSDARG00000020046	ENSDARG00000020482	ENSDARG00000020573	ENSDARG00000020884	ENSDARG00000021163	ENSDARG00000022712	ENSDARG00000023362	ENSDARG00000025032	ENSDARG00000025641	ENSDARG00000026225	ENSDARG00000026473	ENSDARG00000026634	ENSDARG00000029296	ENSDARG00000031420	ENSDARG00000033443	ENSDARG00000034181	ENSDARG00000035559	ENSDARG00000036043	ENSDARG00000037291	ENSDARG00000037570	ENSDARG00000037835
nucleus	HP:0000159	0.03662603275328837	Abnormal lip morphology	HP	75	ENSDARG00000001437	ENSDARG00000007412	ENSDARG00000098700	ENSDARG00000001303	ENSDARG00000002707	ENSDARG00000003022	ENSDARG00000003411	ENSDARG00000003544	ENSDARG00000004735	ENSDARG00000005774	ENSDARG00000009418	ENSDARG00000009942	ENSDARG00000010381	ENSDARG00000010625	ENSDARG00000014274	ENSDARG00000015240	ENSDARG00000016763	ENSDARG00000018004	ENSDARG00000020482	ENSDARG00000020573	ENSDARG00000020884	ENSDARG00000023950	ENSDARG00000025641	ENSDARG00000026225	ENSDARG00000026473	ENSDARG00000026634	ENSDARG00000027552	ENSDARG00000029296	ENSDARG00000029764	ENSDARG00000030110	ENSDARG00000030905	ENSDARG00000031420	ENSDARG00000036190	ENSDARG00000037291	ENSDARG00000037570	ENSDARG00000040261	ENSDARG00000040853	ENSDARG00000042652	ENSDARG00000043542	ENSDARG00000044153	ENSDARG00000044485	ENSDARG00000052705	ENSDARG00000053829	ENSDARG00000054632
nucleus	HP:0000153	0.04042332036089463	Abnormality of the mouth	HP	132	ENSDARG00000001437	ENSDARG00000007412	ENSDARG00000098700	ENSDARG00000000151	ENSDARG00000001303	ENSDARG00000002707	ENSDARG00000003022	ENSDARG00000003411	ENSDARG00000003544	ENSDARG00000003803	ENSDARG00000004735	ENSDARG00000005453	ENSDARG00000005774	ENSDARG00000005915	ENSDARG00000006288	ENSDARG00000006389	ENSDARG00000006392	ENSDARG00000006408	ENSDARG00000007885	ENSDARG00000009418	ENSDARG00000009942	ENSDARG00000010207	ENSDARG00000010270	ENSDARG00000010381	ENSDARG00000010625	ENSDARG00000014274	ENSDARG00000014941	ENSDARG00000014943	ENSDARG00000015240	ENSDARG00000016763	ENSDARG00000018004	ENSDARG00000020482	ENSDARG00000020573	ENSDARG00000020884	ENSDARG00000022712	ENSDARG00000023950	ENSDARG00000025641	ENSDARG00000026225	ENSDARG00000026473	ENSDARG00000026634	ENSDARG00000027552	ENSDARG00000027777	ENSDARG00000029296	ENSDARG00000029764
nucleus	HP:0000002	0.04371007235899233	Abnormality of body height	HP	99	ENSDARG00000001437	ENSDARG00000007412	ENSDARG00000063905	ENSDARG00000001303	ENSDARG00000002707	ENSDARG00000003022	ENSDARG00000003411	ENSDARG00000003544	ENSDARG00000003803	ENSDARG00000004111	ENSDARG00000004735	ENSDARG00000006266	ENSDARG00000006389	ENSDARG00000006408	ENSDARG00000007885	ENSDARG00000009942	ENSDARG00000010207	ENSDARG00000014274	ENSDARG00000014941	ENSDARG00000014943	ENSDARG00000015266	ENSDARG00000017168	ENSDARG00000018004	ENSDARG00000020482	ENSDARG00000020884	ENSDARG00000022712	ENSDARG00000023362	ENSDARG00000025641	ENSDARG00000026225	ENSDARG00000026634	ENSDARG00000027552	ENSDARG00000031420	ENSDARG00000033443	ENSDARG00000035559	ENSDARG00000036096	ENSDARG00000036190	ENSDARG00000036194	ENSDARG00000036675	ENSDARG00000037291	ENSDARG00000039563	ENSDARG00000040261	ENSDARG00000040853	ENSDARG00000042652	ENSDARG00000042824
nucleus	HP:0002583	0.045952766975438854	Colitis	HP	10	ENSDARG00000098700	ENSDARG00000004074	ENSDARG00000006266	ENSDARG00000016143	ENSDARG00000016730	ENSDARG00000027777	ENSDARG00000031100	ENSDARG00000055655	ENSDARG00000076182	ENSDARG00000076891
nucleus	TF:M00144	0.0006290265522936705	Factor: Pax-5	TF	583	ENSDARG00000007412	ENSDARG00000000151	ENSDARG00000000476	ENSDARG00000000567	ENSDARG00000001656	ENSDARG00000002006	ENSDARG00000002304	ENSDARG00000002330	ENSDARG00000002707	ENSDARG00000002970	ENSDARG00000003153	ENSDARG00000003429	ENSDARG00000003544	ENSDARG00000003616	ENSDARG00000003803	ENSDARG00000003820	ENSDARG00000003865	ENSDARG00000003961	ENSDARG00000003991	ENSDARG00000004280	ENSDARG00000004706	ENSDARG00000004714	ENSDARG00000004724	ENSDARG00000004735	ENSDARG00000004757	ENSDARG00000004937	ENSDARG00000005218	ENSDARG00000005315	ENSDARG00000005382	ENSDARG00000005453	ENSDARG00000005590	ENSDARG00000005629	ENSDARG00000005699	ENSDARG00000005915	ENSDARG00000006266	ENSDARG00000006308	ENSDARG00000006389	ENSDARG00000006408	ENSDARG00000006434	ENSDARG00000006603	ENSDARG00000006896	ENSDARG00000007196	ENSDARG00000007277	ENSDARG00000007349
[truncated: 974 more columns]
